# Supplementary material for: Multi-omics computational analysis unveils the involvement of AP-1 and CTCF in hysteresis of chromatin states during macrophage polarization
Source: Front Immunol. 2023 Dec 20;14:1304778. doi: 10.3389/fimmu.2023.1304778 (PMC10761412; doi:10.3389/fimmu.2023.1304778)
Supplement: Supplementary file 2 [file Table_1.xlsx]

## Sheet: Supplementary Excel Sheet 1
Geneid	0h_M0_rep1	0h_M0_rep2	0h_M0_rep3	depolarize_72h_M0_from_M1_rep1	depolarize_72h_M0_from_M1_rep2	depolarize_72h_M0_from_M1_rep3	average_difference_of_log10(FPKM)(M0_vs.deM0_M1)	Pvalue(t_test_M0_vs.deM0_M1)	FDR
S100a9	2.50991	3.03696	3.05927	0	0	0	-2.86871	0.00389308	0.0104279
Ngp	1.94739	2.41861	2.41485	0	0	0	-2.26029	0.00475681	0.0114293
S100a8	2.51138	3.03738	2.87873	1.10485	0.72056	0.710818	-1.96375	0.0199923	0.0247225
Lcn2	1.69791	2.08055	2.0862	0.639432	0.0852006	0.0932178	-1.68227	0.0326978	0.0360637
Camp	1.39378	1.91093	1.92503	0	0	0.0113697	-1.73945	0.00972951	0.0175897
Ccl5	0.737465	0.539587	0.615174	2.55972	2.24878	2.41701	1.77776	0.000382681	0.00478351
Ltf	1.3468	1.82752	1.87277	0	0	0.000473145	-1.6822	0.00985023	0.0175897
Ly6c2	1.93379	1.57718	1.68233	0.0815079	0.0218087	0.0496215	-1.68012	0.00278987	0.00951091
Retnlg	1.21848	1.87386	1.85325	0	0	0	-1.64853	0.0166033	0.0227219
Prtn3	1.9076	1.64367	1.69304	0.0439487	0.0543564	0.0398477	-1.70205	0.00236261	0.00880751
Elane	1.66629	1.61798	1.61891	0.012318	0.0183106	0	-1.62419	9.58e-05	0.00478351
Mpo	1.6877	1.56129	1.61277	0.0242715	0	0	-1.6125	0.000334227	0.00478351
Ppbp	1.74984	1.74968	1.74372	0.294378	0.214816	0.145982	-1.52936	0.000723736	0.0066819
Plac8	1.59882	1.52366	1.51526	0	0.0480112	0.0499007	-1.51328	0.000801828	0.0066819
Fn1	1.40339	1.26567	1.38068	0.18982	0.327259	0.332117	-1.06685	0.00556978	0.0122863
Saa3	1.31882	0.773941	1.05194	1.61732	2.34981	2.16252	0.994982	0.116616	0.118192
Hp	1.59839	1.30646	1.41913	0.0667295	0.047512	0.0183607	-1.39713	0.00316167	0.00988023
F13a1	1.76916	1.3699	1.39471	0.0686303	0.15023	0.108077	-1.40228	0.0113051	0.0184322
Prg2	1.05552	1.47731	1.50637	0.0168251	0	0	-1.34079	0.0124925	0.0195196
Ctsg	1.39592	1.13442	1.18995	0	0.0165548	0	-1.23458	0.00452298	0.0114293
Bgn	0.668886	0.943645	1.04425	0.144412	0.403031	0.279973	-0.60979	0.0157263	0.0227219
Pglyrp1	0.894593	1.33073	1.37474	0.0166048	0.0222321	0.0136199	-1.18254	0.0163371	0.0227219
Irf7	0.996613	0.89144	0.925182	2.09546	1.83551	1.93569	1.01781	0.00193428	0.00853357
Itga2b	1.15979	1.30915	1.32288	0.0799652	0.0835531	0.0680407	-1.18676	0.00207371	0.00864047
Ccr2	1.72044	1.39599	1.31562	0.0585942	0.363653	0.241314	-1.25616	0.0251839	0.0290583
Apoc1	0.824374	1.03326	1.15734	0.0343554	0.272723	0.142603	-0.855095	0.00869754	0.016365
H2-Eb1	1.32136	1.4922	1.56133	0.285432	0.840725	0.622935	-0.875268	0.016938	0.0227219
Tmem176a	1.79854	1.60329	1.70428	0.630621	0.615739	0.657823	-1.06731	0.0024661	0.00880751
Iigp1	0.129252	0.0874634	0.0406939	0.857153	1.1017	1.24757	0.983004	0.0194545	0.0247225
Clec4n	1.53562	1.15935	1.27705	0.434208	0.203417	0.258513	-1.02529	0.0016843	0.0084151
Sell	1.26264	1.00231	0.963759	0.0296775	0.0941359	0.114491	-0.9968	0.0140233	0.0210349
Fcnb	0.913951	1.02331	1.02665	0	0.0194956	0	-0.981472	0.00122604	0.00835938
Acta2	0.685332	0.876749	1.02135	0.24885	0.360107	0.335907	-0.54619	0.0175716	0.0227219
Oas3	0.627181	0.531199	0.584885	1.50305	1.40492	1.42364	0.862785	0.000194324	0.00478351
Timp1	0.842319	1.10776	1.202	0.305334	0.599174	0.61583	-0.543915	0.00173162	0.0084151
Fcgr2b	1.7963	1.64637	1.71233	0.599974	0.913864	0.847502	-0.931221	0.0212474	0.0257026
Nfe2	1.07642	0.965285	1.07656	0.0391728	0.117394	0.00759451	-0.984703	0.00487648	0.0114293
Serpinf1	0.814477	0.82209	0.822324	0.0925722	0.15578	0.288054	-0.640829	0.00745543	0.0155321
Tagln	0.596932	0.843017	0.97919	0.184	0.36457	0.342237	-0.509444	0.0166159	0.0227219
Dcstamp	1.22495	1.18197	1.16625	0.478336	0.41695	0.339746	-0.779381	0.000958885	0.00719164
Rtp4	1.0099	0.915856	0.845092	1.58328	1.56394	1.65955	0.67864	0.0108445	0.0180742
Oasl2	1.21514	1.09658	1.10534	1.91517	1.93824	1.9409	0.792415	0.00338597	0.0101579
Serpinb2	0.434615	0.70938	0.644971	0.0154185	0.00775972	0.0527659	-0.571007	0.0201076	0.0247225
Ctsk	1.03899	1.44792	1.48657	0.471119	0.773755	0.531603	-0.732336	0.0239701	0.02809
Tgtp2	0.0668941	0.0267469	0.250171	0.576437	0.957463	1.09682	0.762304	0.0273357	0.0310633
Zbp1	0.931034	0.733527	0.712932	1.2659	1.40972	1.40637	0.568166	0.0397284	0.0425661
Ifi44	0.145045	0.0391358	0.131369	0.91572	0.848292	0.9435	0.797321	0.000280251	0.00478351
Stab2	0.71838	1.04306	1.10164	0.0781809	0.437083	0.390276	-0.652516	0.00225519	0.00880751
Timp3	0.736748	0.776772	0.772029	0.0499085	0.0386048	0.0348914	-0.720715	0.000552016	0.00591446
F10	1.46417	1.18275	1.2989	0.62944	0.491534	0.45823	-0.788871	0.0038142	0.0104279
Itgb3	1.06805	1.10795	1.17195	0.327124	0.374743	0.294092	-0.783996	0.00357237	0.0103049
Ier3	1.39689	1.78189	1.28839	0.77819	0.623177	0.689202	-0.792201	0.0496098	0.050969
Usp18	0.388291	0.405003	0.374319	1.24816	1.01111	1.0673	0.719651	0.0105358	0.0180742
AW112010	1.06363	0.85239	0.811901	1.50961	1.57404	1.57665	0.644127	0.0231978	0.0276164
Ear2	0.817949	1.11437	1.13426	0.155618	0.458815	0.64016	-0.603995	0.00818515	0.0161549
Ednrb	1.41986	0.938646	0.919892	0.18253	0.586891	0.540495	-0.656161	0.152585	0.152585
Oasl1	0.293982	0.285096	0.298935	0.951333	0.963711	0.893678	0.64357	0.00152647	0.0084151
Lat	0.948879	1.07475	1.1715	0.523665	0.584065	0.358635	-0.576256	0.0406096	0.0428974
Ifit2	0.722898	0.522427	0.585159	1.11752	1.22089	1.32065	0.609524	0.0299812	0.0335611
Ifi47	0.888003	1.00747	0.951747	1.49034	1.59913	1.61758	0.619946	0.00139167	0.0084151
Gm4951	0.0635067	0.0253038	0.0228486	0.673397	0.728508	0.831534	0.70726	0.00652751	0.0139875
Slpi	0.769616	0.970089	0.823376	0.0813387	0.0558223	0.234928	-0.730331	0.0169724	0.0227219
Mx1	0.643876	0.49712	0.506083	1.06026	1.08143	1.17459	0.556399	0.0172816	0.0227219
Gm12250	0.597119	0.353966	0.444668	0.932059	1.08024	1.08844	0.56833	0.0412202	0.0429377
Rsad2	0.668724	0.539511	0.534884	1.17937	1.10619	1.27523	0.605891	0.0127745	0.0195528
Ifit3	0.571896	0.422816	0.528472	1.09195	0.918245	1.05626	0.514426	0.000359572	0.00478351
Ifi205	0.204725	0.112186	0.108428	0.711354	0.718454	0.804099	0.602856	0.0081027	0.0161549
Ccr3	0.46257	0.697967	0.630181	1.30146	1.12286	1.39432	0.67597	0.0337242	0.0366567
Ifit1	0.515351	0.382386	0.38654	1.07838	0.800881	0.951312	0.515432	0.00872801	0.016365
Isg15	0.781513	0.815483	0.942648	1.32042	1.36048	1.41863	0.51996	0.00179522	0.0084151
Ly6i	0.608109	0.644966	0.63415	0.109243	0.00407743	0.0489675	-0.574979	0.00512337	0.011644
Ifitm1	0.937212	0.806723	0.739223	0.24493	0.119711	0.157479	-0.65368	0.00301924	0.00984535
Gbp6	0.0904993	0.0317666	0.0291235	0.545219	0.658893	0.670168	0.574297	0.0107127	0.0180742
Phf11d	0.61379	0.657768	0.693505	1.17737	1.10243	1.20248	0.505737	0.00458615	0.0114293
Tgm2	1.02416	1.09725	1.15294	1.82735	1.69343	1.72794	0.658128	0.0120133	0.0191702
