# Supplementary material for: Multi-omics computational analysis unveils the involvement of AP-1 and CTCF in hysteresis of chromatin states during macrophage polarization
Source: Front Immunol. 2023 Dec 20;14:1304778. doi: 10.3389/fimmu.2023.1304778 (PMC10761412; doi:10.3389/fimmu.2023.1304778)
Supplement: Supplementary file 4 [file Table_3.xlsx]

## Sheet: Supplementary Excel Sheet 3
Geneid	24h_M1_rep1	24h_M1_rep2	24h_M1_rep3	repolarize_72h_M1_from_M2_rep1	repolarize_72h_M1_from_M2_rep2	repolarize_72h_M1_from_M2_rep3	average_difference_of_log10(FPKM)(M1_vs.reM1_M2)	Pvalue(t_test_M1_vs.reM1_M2)	FDR
Retnla	0.174864	0	0.0735149	1.32849	2.19582	2.18318	-1.8197	0.0320707	0.0360795
Cxcl9	2.8222	2.88515	2.87554	1.15754	1.12601	1.29134	1.66934	0.000915987	0.00468018
Marco	2.66893	2.42897	2.77772	1.27023	1.73241	1.39371	1.15975	0.0376528	0.0387286
Ppbp	1.19277	1.35234	1.25427	0.0556176	0.073038	0.0579968	1.20425	0.00117004	0.00468018
Clec4n	1.77989	1.69398	1.66488	0.729855	0.477772	0.486636	1.14816	0.00191177	0.00688237
A530064D06Rik	1.78038	1.70084	1.7861	0.444076	0.765545	0.773258	1.09481	0.0123492	0.0218512
Isg20	2.1784	2.11708	2.11065	1.00812	1.20682	1.05727	1.04464	0.0051405	0.0142352
Il1rn	2.58981	2.7755	2.74899	1.74043	1.65911	1.72169	0.997692	0.00613225	0.0157687
Ctla2a	0.816219	1.13507	0.947849	0.0147438	0.155977	0.131	0.865805	0.00427876	0.0128363
Cst7	1.84736	1.98281	1.99698	0.931428	1.10208	1.17772	0.871975	0.00104777	0.00468018
Mx2	2.29433	1.97242	1.99977	1.27168	1.18985	1.31322	0.830592	0.0141732	0.0221841
Il12b	1.01601	0.795409	0.837878	0.0358961	0.0600671	0.0550552	0.832761	0.00800159	0.0171475
Slpi	1.17048	1.18821	1.24836	0.32119	0.46755	0.347008	0.823767	0.00422223	0.0128363
Mgl2	0.0919507	0.0167642	0.0427507	0.656699	0.853114	1.03717	-0.798506	0.0238121	0.0317494
Dnmt3l	1.06222	1.06167	1.1023	0.203057	0.288815	0.275682	0.819546	0.000941575	0.00468018
Tlr9	1.80205	1.89709	1.9156	0.807579	1.31899	1.29263	0.731849	0.0310033	0.0360038
Ptgs2	2.08146	1.569	1.74561	1.24446	1.00829	0.988526	0.718266	0.0128107	0.0218512
Plac8	0.991489	1.23385	1.15429	0.16695	0.691058	0.361715	0.71997	0.0149613	0.0224419
Serpine1	1.53789	1.59189	1.68704	0.571555	1.04348	1.12661	0.691722	0.0372396	0.0387286
Cxcl11	1.87191	1.43272	1.70175	0.956822	0.936172	1.00553	0.70262	0.0283391	0.0355235
Ccr2	0.820077	0.923787	0.910331	0.0598397	0.20376	0.170868	0.73991	0.000246108	0.00468018
Ly6c2	1.16566	0.932913	1.00493	0.428258	0.25433	0.297145	0.707924	0.000574784	0.00468018
Itgax	1.12382	1.06551	1.14965	0.583794	0.349062	0.427963	0.659388	0.00809745	0.0171475
Egln3	1.14346	0.856592	0.915008	0.48685	0.357685	0.198124	0.624134	0.0106682	0.0213364
Itga2b	0.739098	0.911241	0.727335	0.172919	0.10296	0.186729	0.638355	0.0173844	0.0250335
Tmem176a	0.74996	1.15127	0.936896	0.274304	0.528478	0.296987	0.579453	0.0079975	0.0171475
Mcm7	0.358167	0.442078	0.433016	0.729372	1.12103	1.08144	-0.566197	0.0286162	0.0355235
Tnfsf10	1.53382	1.30264	1.36296	0.714818	0.904194	0.826105	0.58477	0.0419804	0.0419804
Cp	1.24486	1.33008	1.2526	0.605876	0.889359	0.607638	0.574888	0.0133535	0.0218512
Gsta3	1.2456	1.02086	1.05342	0.761142	0.356368	0.579997	0.540789	0.0128625	0.0218512
P4ha2	1.2098	1.01087	1.14707	0.552215	0.639016	0.447711	0.576269	0.0304445	0.0360038
Stmn1	0.143829	0.229466	0.178156	0.468863	0.86305	0.832231	-0.537564	0.0370342	0.0387286
Flt1	0.248111	0.259684	0.277603	0.680272	0.968325	0.822351	-0.56185	0.0198065	0.0274244
Htra1	0.690448	1.01656	0.929825	0.207549	0.511013	0.414256	0.501339	0.000371309	0.00468018
Prelid2	1.17048	1.11163	1.09996	0.627237	0.576499	0.523031	0.551766	0.000537526	0.00468018
Arid5a	1.48313	1.5999	1.4933	0.974933	1.03351	0.939788	0.542698	0.00105586	0.00468018
