# Supplementary material for: Multi-omics computational analysis unveils the involvement of AP-1 and CTCF in hysteresis of chromatin states during macrophage polarization
Source: Front Immunol. 2023 Dec 20;14:1304778. doi: 10.3389/fimmu.2023.1304778 (PMC10761412; doi:10.3389/fimmu.2023.1304778)
Supplement: Supplementary file 5 [file Table_4.xlsx]

## Sheet: Supplementary Excel Sheet 4
Geneid	24h_M2_rep1	24h_M2_rep2	24h_M2_rep3	repolarize_72h_M2_from_M1_rep1	repolarize_72h_M2_from_M1_rep2	repolarize_72h_M2_from_M1_rep3	average_difference_of_log10(FPKM)(M2_vs.reM2_M1)	Pvalue(t_test_M2_vs.reM2_M1)	FDR
Retnla	3.79601	3.76923	3.73669	0.865369	2.16933	2.08815	2.0597	0.041952	0.0578149
Ccl5	0.715915	0.426244	0.5681	2.67814	2.46784	2.53638	-1.9907	0.000164152	0.00763307
Saa3	0.722267	1.04795	1.18213	2.31043	2.66575	2.48602	-1.50328	0.00440139	0.0219462
Ccl22	1.86945	1.6039	1.43638	0.186593	0.1413	0.171043	1.47026	0.00665993	0.0269073
Fn1	2.02086	2.02071	2.23652	0.545245	1.00743	0.818655	1.30226	0.0122454	0.0334947
Ccl24	1.56391	1.28909	1.35238	0.0478638	0.130515	0.120967	1.30201	0.00694382	0.0269073
Irf7	0.42187	0.438633	0.586135	1.81846	1.57946	1.82839	-1.25989	0.00346504	0.0219462
Rtp4	0.26336	0.440216	0.200764	1.35963	1.29716	1.61361	-1.12202	0.0199723	0.0464356
Ccl12	0.407495	0.981419	1.18396	1.70182	1.94882	1.96141	-1.01306	0.0214872	0.0487392
Dcstamp	1.79609	1.43693	1.33867	0.501256	0.428889	0.404965	1.07886	0.0102549	0.0307646
Ocstamp	1.64901	1.46027	1.33916	0.31809	0.498948	0.408058	1.07445	0.0140103	0.035215
H2-Eb1	1.67045	1.59801	1.54606	0.403172	0.746827	0.493376	1.05705	0.0126718	0.0336708
Tmem176a	1.29211	1.01204	1.10586	0.209651	0.0860258	0.0973941	1.00565	0.00201276	0.0219462
Mmp9	2.00324	1.92122	1.91941	0.798393	1.21339	0.984437	0.949218	0.0221448	0.049035
Ccnb2	1.43003	1.36611	1.52321	0.158101	0.820227	0.67374	0.889095	0.0517535	0.0641743
Oas3	0.286251	0.250577	0.20392	1.21115	1.09273	1.33849	-0.967209	0.00799789	0.0275483
Clec4b1	1.25904	1.16543	1.09336	0.155221	0.223978	0.251928	0.962238	0.00625394	0.0264371
Tmem176b	1.51022	1.24611	1.15437	0.431221	0.299344	0.360514	0.939873	0.00759614	0.0271708
Prg2	0.572699	1.04873	1.09696	0	0	0	0.906129	0.0324376	0.0557506
Ppbp	1.20043	1.53495	1.42717	0.580467	0.513219	0.292366	0.9255	0.0273285	0.0556517
Flt1	1.54745	1.46702	1.46375	0.435988	0.593927	0.606263	0.947351	0.00744147	0.0271708
Fcrls	1.90722	1.7372	1.89944	0.664709	1.15403	1.027	0.89937	0.0421855	0.0578149
Irf4	1.47463	1.1287	1.04974	0.247965	0.371428	0.337014	0.898887	0.0318572	0.0557506
Oasl2	0.742703	0.869989	0.910108	1.66314	1.67365	1.92138	-0.911792	0.00431483	0.0219462
H2-Aa	1.98459	1.80882	1.74737	0.901242	1.02421	0.869979	0.915117	0.00917762	0.0284506
Mki67	1.57634	1.30299	1.52525	0.299725	0.948851	0.787563	0.78948	0.0982202	0.102635
Ccr2	1.18344	0.864236	0.780722	0.0420322	0.140776	0.180219	0.82179	0.0374656	0.0577323
Timp1	1.18013	1.55052	1.59381	0.478336	0.911371	0.634307	0.766817	0.0159525	0.0390416
Rsad2	0.287677	0.325179	0.204546	1.06114	1.01423	1.21755	-0.825173	0.0135447	0.0349905
Itga2b	0.558355	0.992118	0.941344	0.0867509	0.0154922	0.0432632	0.782103	0.0379668	0.0577323
Ccna2	1.5282	1.40141	1.54417	0.436164	0.901223	0.928355	0.736013	0.0555552	0.0662389
Il18bp	0.538662	0.555132	0.588263	1.38525	1.29074	1.37235	-0.788762	0.00165431	0.0219462
Cdkn3	1.00313	0.975476	1.16983	0.116168	0.536156	0.298048	0.732688	0.0378526	0.0577323
Plk1	1.05024	1.00775	1.22628	0.104722	0.569233	0.468792	0.713839	0.0403867	0.0578149
Cdc20	1.13669	1.11712	1.27191	0.184663	0.61146	0.562389	0.722401	0.0304464	0.0557506
Ccl17	0.990292	0.565056	0.714828	0	0	0.101401	0.722925	0.0328734	0.0557506
Gm4951	0.083318	0.209728	0.188519	0.823156	0.907345	0.995218	-0.748051	0.00179727	0.0219462
Kif20a	1.08612	1.01107	1.17282	0.0996251	0.605006	0.51397	0.683802	0.0554062	0.0662389
Knstrn	1.33186	1.16351	1.36987	0.346752	0.837206	0.642227	0.679686	0.0711506	0.0778471
Oasl1	0.132136	0.221851	0.211061	0.888914	0.953071	0.955869	-0.744269	9.84e-05	0.00763307
Socs2	1.31204	1.23011	1.27993	0.439857	0.617635	0.586479	0.726034	0.0109826	0.0310291
Kif2c	0.975415	0.937408	1.05109	0.0626049	0.506958	0.409365	0.661663	0.0417474	0.0578149
Ckap2l	1.15091	0.979629	1.1182	0.174578	0.582199	0.498479	0.664494	0.0587649	0.069179
Iigp1	0.0507539	0.111693	0.0293471	0.720207	0.703364	0.872072	-0.701283	0.0110103	0.0310291
Edn1	0.932884	0.716846	0.594267	0.0350678	0.0552759	0.110269	0.681128	0.0295978	0.0557506
Anln	1.20199	1.004	1.12432	0.20502	0.659613	0.581754	0.627975	0.0830068	0.0897631
Ccnb1	1.11759	1.01441	1.09462	0.158047	0.624355	0.556697	0.629173	0.0663022	0.073406
Lmnb1	1.38351	1.23043	1.35364	0.464117	0.746024	0.783072	0.658124	0.0384882	0.0577323
Kif4	1.01378	0.841371	1.02044	0.0913641	0.450668	0.397857	0.645231	0.0524607	0.0641953
Tpm2	1.06505	1.06922	1.16227	0.319212	0.645123	0.360953	0.657083	0.0305637	0.0557506
Ncapd2	1.30511	1.161	1.33865	0.372918	0.807813	0.746256	0.625926	0.0650728	0.073406
Lsp1	1.64633	1.24046	1.27815	0.887308	0.895842	0.572431	0.603118	0.0435569	0.0587071
Tuba8	0.761632	0.869395	0.786917	0.0270491	0.184532	0.170583	0.678594	0.00254206	0.0219462
Fabp7	0.652029	0.672895	0.681104	1.26931	1.32671	1.44054	-0.676844	0.00394179	0.0219462
Cenpa	1.56902	1.57342	1.6546	0.714559	1.11133	1.08512	0.628677	0.0329708	0.0557506
F10	1.85377	1.73899	1.68141	1.27223	1.03454	1.03921	0.642728	0.00303342	0.0219462
Kif23	1.14008	1.02559	1.15444	0.246049	0.683262	0.564666	0.608711	0.0623409	0.0724713
Pdlim1	0.825607	0.877533	0.988205	0.164798	0.336646	0.232103	0.652599	0.00898002	0.0284506
Kif22	1.19646	1.12858	1.26203	0.373478	0.667017	0.672833	0.624582	0.0275267	0.0556517
Racgap1	1.44656	1.31642	1.43727	0.589094	0.908232	0.884183	0.606249	0.044528	0.0591587
Oas2	0.253807	0.356748	0.338568	0.870397	0.959287	1.02406	-0.634873	0.00162598	0.0219462
Ifit1	0.132292	0.17976	0.0818638	0.757276	0.580956	0.899397	-0.614571	0.0362456	0.0577323
Ifi44	0.0313697	0.0538875	0.016341	0.682298	0.44173	0.799592	-0.60734	0.0347147	0.0576512
Nuf2	1.17581	1.04405	1.2257	0.302556	0.77684	0.697257	0.556304	0.0867693	0.0927533
Kif11	1.19649	0.974576	1.14293	0.288566	0.725961	0.645544	0.55131	0.103111	0.105377
Cfb	0.219848	0.139783	0.208931	0.784586	0.817337	0.828242	-0.620534	0.00274407	0.0219462
Rnase6	1.10818	0.826629	0.771513	0.31571	0.245505	0.405652	0.579818	0.0422733	0.0578149
Nek2	0.919816	0.842883	0.966017	0.0931919	0.535898	0.425715	0.55797	0.0654838	0.073406
Dhcr24	0.950856	0.961507	1.03023	0.288184	0.367842	0.46031	0.608753	0.00208153	0.0219462
Spag5	1.07512	0.887752	1.02748	0.181204	0.631887	0.575902	0.533787	0.105572	0.106719
Batf3	1.56174	1.54035	1.5106	0.754139	1.08002	1.04395	0.578196	0.0371843	0.0577323
Bub1b	1.19501	1.03433	1.20172	0.415376	0.762557	0.611037	0.54736	0.0661184	0.073406
Phf11d	0.493805	0.53111	0.561574	1.11137	1.03626	1.18885	-0.583332	0.00448362	0.0219462
Chst7	1.06683	0.960946	1.08186	0.338526	0.539493	0.529077	0.567512	0.0236635	0.050016
Mx1	0.480391	0.445856	0.320472	0.896901	0.966464	1.08523	-0.567291	0.0315387	0.0557506
Cenpf	0.774707	0.720951	0.85224	0.034873	0.365288	0.323359	0.54146	0.0396021	0.0578149
Ifi205	0.0871689	0.0646096	0.071355	0.62344	0.636962	0.708846	-0.582038	0.00257954	0.0219462
Gbp9	0.2409	0.347631	0.276942	0.958777	0.759865	0.841606	-0.564925	0.0235354	0.050016
Prr11	0.903824	0.740653	0.881117	0.0742604	0.495804	0.448188	0.502447	0.100261	0.103603
Cep55	1.10619	0.923629	1.06264	0.282724	0.667184	0.598352	0.514734	0.0897996	0.0949018
Cks2	1.10933	1.01691	1.22215	0.468622	0.722998	0.542929	0.537946	0.0481573	0.061351
Kif15	0.969272	0.729079	0.873665	0.131107	0.514712	0.417701	0.502832	0.109428	0.109428
Ptprn	0.883371	0.906267	0.801949	0.258778	0.319554	0.322333	0.56364	0.00587995	0.0260398
Kifc1	0.929447	0.842265	1.00103	0.20817	0.526086	0.467684	0.523601	0.0465094	0.0600747
Uck2	1.08015	0.875476	0.953955	0.505412	0.401733	0.364859	0.545859	0.00439214	0.0219462
Apoc1	0.279563	0.65753	0.599932	0	0	0	0.512342	0.0488349	0.0613735
Map2	0.659377	0.908652	0.84487	0.104672	0.394527	0.399928	0.504591	0.00400821	0.0219462
Herpud1	1.48094	1.50926	1.50811	1.03617	0.90108	0.910687	0.550123	0.00907527	0.0284506
Hmgb2	1.22501	1.02339	1.1723	0.495711	0.699658	0.634574	0.530248	0.0454967	0.0595942
Plekhf1	1.27064	1.27704	1.27468	0.606902	0.867364	0.771998	0.525365	0.0193772	0.0462071
Cmpk2	0.24947	0.316719	0.213233	0.752348	0.66781	0.891216	-0.51065	0.0325462	0.0557506
Ppic	0.90263	1.01854	1.01876	0.414435	0.55003	0.456334	0.506378	0.00317341	0.0219462
Scd2	1.37768	1.2341	1.23623	0.802202	0.778289	0.757579	0.503313	0.00526857	0.0244988
