# Supplementary material for: Multi-omics computational analysis unveils the involvement of AP-1 and CTCF in hysteresis of chromatin states during macrophage polarization
Source: Front Immunol. 2023 Dec 20;14:1304778. doi: 10.3389/fimmu.2023.1304778 (PMC10761412; doi:10.3389/fimmu.2023.1304778)
Supplement: Supplementary file 6 [file Table_5.xlsx]

## Sheet: Supplementary Excel Sheet 5
Geneid	24h_M1_rep1	24h_M1_rep2	24h_M1_rep3	24h_M2_rep1	24h_M2_rep2	24h_M2_rep3	average_difference_of_log10(FPKM)(M1vsM2)	Pvalue(t_test_M1_vsM2)	FDR
Znfx1	2.46398	2.36169	2.40787	1.25862	1.28652	1.28755	1.13362	0.000232264	0.000622504
Zmynd15	1.32522	1.33074	1.34545	0.270169	0.16711	0.239168	1.10832	0.000500861	0.000982872
Zfp821	1.15089	1.0734	1.07653	0.346361	0.381608	0.491245	0.693871	0.000580696	0.00103899
Zfp800	1.73552	1.47635	1.64589	1.05334	0.921827	0.997512	0.628362	0.00544694	0.00602465
Zfp281	1.38514	1.25688	1.35393	0.7438	0.688608	0.674365	0.629725	0.000619064	0.00110224
Zc3h12d	1.3165	1.39901	1.40432	0.731383	0.828428	0.83758	0.574148	0.000245311	0.000639561
Zbp1	2.5072	2.57594	2.57051	0.70064	0.825475	0.753883	1.79122	1.23e-05	9.97667e-05
Xaf1	2.5435	2.47766	2.47671	0.809957	0.822392	0.732971	1.71085	1.99e-06	3.82289e-05
Whamm	1.23957	1.17298	1.15843	0.629157	0.648823	0.664187	0.542938	0.000576022	0.00103899
Vrk2	1.97613	1.88015	1.88855	1.10337	1.15672	1.10939	0.791782	0.000149404	0.000466089
Vcam1	1.00619	1.10077	1.16833	0.156244	0.533027	0.435827	0.71673	0.0135713	0.0138367
Usp25	1.999	1.78045	1.87115	1.27193	1.21039	1.25375	0.638178	0.00624163	0.00672034
Usp18	2.54924	2.36092	2.44185	0.762892	0.681222	0.590043	1.77262	1.92e-05	0.000132226
Usb1	2.0214	2.06527	2.03302	1.14885	1.26969	1.26001	0.813714	0.000901373	0.00141008
Unc13d	1.53691	1.62126	1.54202	0.93747	1.02348	0.988745	0.583498	9.97e-05	0.000355535
Uhrf1bp1	1.17836	1.16503	1.11661	0.620018	0.682449	0.641682	0.505282	4.29e-05	0.0002145
Ube2l6	2.3197	2.27508	2.32422	1.19706	1.33234	1.40975	0.993283	0.00245762	0.00313648
Ubd	0.728428	1.17068	1.13342	0.011206	0	0	1.00711	0.0191468	0.0193055
Uba7	2.21085	2.24395	2.1924	1.16695	1.2719	1.14974	1.01953	0.000358447	0.00078557
Trps1	1.07926	0.84277	0.953302	0.506596	0.389163	0.427057	0.517507	0.00688645	0.00733819
Trim56	1.33864	1.24136	1.24908	0.722774	0.775534	0.697697	0.54436	0.000251595	0.000646705
Trim34a	1.14198	1.11588	1.13836	0.408855	0.357275	0.411446	0.739544	6.57e-05	0.000275638
Trim30d	2.11271	1.9198	1.99675	0.603595	0.596918	0.593452	1.41177	0.0015327	0.0021586
Trim30a	2.45048	2.27205	2.34383	1.00394	0.991888	0.980487	1.36335	0.00122849	0.00179359
Trim21	1.8098	1.65831	1.71066	0.806931	0.81054	0.798146	0.921052	0.00218667	0.00287098
Trim12c	1.30685	1.18546	1.22524	0.711967	0.667018	0.634021	0.568186	0.00047361	0.00095507
Trim12a	1.44458	1.37141	1.40577	0.525313	0.561115	0.715157	0.806724	0.00224579	0.00291712
Treml2	1.14662	1.04373	1.09049	0.405452	0.470829	0.436517	0.656014	0.000156915	0.000481294
Trafd1	2.48969	2.50483	2.49154	1.48755	1.54261	1.5137	0.980736	8.59e-05	0.000321796
Traf2	1.58193	1.52992	1.50153	0.931778	0.878073	0.948874	0.618218	4.42e-05	0.000217559
Traf1	1.67068	1.45082	1.55367	0.461423	0.330422	0.311803	1.19051	0.000190616	0.000556599
Tnfsf10	1.53382	1.30264	1.36296	0.103395	0.0590664	0.0686744	1.32276	0.00201242	0.00265175
Tnfrsf26	1.62627	1.47509	1.50308	0.787043	0.925185	0.907795	0.661473	0.00049335	0.000978656
Tnfrsf14	1.75404	1.7654	1.74379	0.927748	0.961626	0.997766	0.792028	0.000237063	0.000622504
Tnf	1.8068	1.81871	1.90463	0.757814	0.56296	0.531668	1.2259	0.000899832	0.00141008
Tmub1	1.08282	1.18719	1.08681	0.533513	0.639481	0.650009	0.511273	0.000555696	0.00103552
Tmem86a	1.52578	1.69866	1.65978	0.985837	1.11407	1.11249	0.557277	0.00139688	0.00199164
Tmcc3	1.02447	0.94494	0.984093	0.142898	0.0711291	0.170293	0.856394	3.49e-05	0.0001971
Tma16	1.82832	1.88769	1.82624	1.08138	1.0814	1.09959	0.759961	0.000271679	0.000681512
Tlr9	1.80205	1.89709	1.9156	0.43871	0.323504	0.349163	1.50112	7.08e-06	7.48771e-05
Tlr3	1.35462	1.13991	1.31701	0.526545	0.524442	0.534762	0.74193	0.0077587	0.00820848
Tigd2	1.31479	1.23662	1.26832	0.731801	0.694384	0.823496	0.523349	0.000903999	0.00141008
Tifa	1.74077	1.71511	1.77979	0.972807	0.937655	0.958295	0.788975	3.51e-05	0.0001971
Themis2	2.42363	2.47762	2.49337	1.61201	1.63017	1.64743	0.835003	6.56e-05	0.000275638
Tgtp2	2.31485	2.32008	2.3462	0.0130086	0.107164	0.0166444	2.28144	4.98e-05	0.000227213
Tgtp1	1.75307	1.68794	1.65389	0.00355856	0.00150046	0.00583361	1.69467	0.000287885	0.000700693
Tbc1d9	1.95674	1.8349	1.92857	0.913125	0.81917	0.852309	1.0452	4.11e-05	0.000211289
Tarm1	1.80427	1.68331	1.66921	0.97927	0.964347	1.09387	0.706436	0.000287065	0.000700693
Tapbpl	1.96409	1.95266	1.92253	0.76568	0.832974	0.783869	1.15226	7.18e-06	7.48771e-05
Tap2	2.1891	2.16598	2.15688	1.14163	1.09496	1.10904	1.05544	1.49e-06	3.39906e-05
Tap1	2.65117	2.62903	2.62766	1.19398	1.16151	1.18628	1.45536	7.38e-08	6.73425e-06
Tagap	1.10529	0.849453	0.936402	0.414611	0.188105	0.223088	0.688447	0.00263854	0.00330927
Stx3	1.59266	1.51468	1.53989	0.950721	0.931816	0.965235	0.599819	0.000323494	0.000737971
Stx11	1.62088	1.46356	1.5248	0.733764	0.772418	0.862209	0.746952	0.000281156	0.000698108
Stoml1	1.66599	1.69024	1.63339	1.10865	1.07926	1.00705	0.598219	0.000344817	0.000775829
Stat2	2.38635	2.28973	2.3112	0.984109	0.924623	0.934892	1.38122	1.28e-05	0.000101565
Stat1	2.62619	2.63609	2.66924	1.1155	1.09196	1.10201	1.54068	1.77e-06	3.58917e-05
Sppl2a	2.46415	2.30593	2.35423	1.62557	1.54208	1.47302	0.827881	0.000214517	0.000606967
Sp140	1.68327	1.61508	1.60041	0.881647	0.780404	0.930452	0.76875	0.000442597	0.000911877
Sp110	1.80377	1.76074	1.7628	0.918151	0.891839	0.904259	0.871023	1.04e-05	8.82791e-05
Sp100	2.40283	2.33109	2.3556	1.33141	1.31281	1.41895	1.00878	4.85e-05	0.000224082
Sod2	1.87963	1.90264	1.92668	1.12651	1.17393	1.16515	0.747783	3.16e-06	5.49238e-05
Socs3	1.80697	1.74065	1.73332	0.294847	0.253034	0.295386	1.47923	6.05e-06	7.48771e-05
Smox	1.99652	1.81108	1.86883	1.09187	1.12754	1.0225	0.811506	0.000781611	0.00130188
Smim3	1.42502	1.34417	1.31211	0.47465	0.609051	0.533597	0.821333	0.000103276	0.000362435
Slpi	1.17048	1.18821	1.24836	0.357436	0.563761	0.415289	0.756854	0.00277816	0.00342577
Slfn8	2.23103	2.01635	2.08838	0.591464	0.584952	0.593	1.52212	0.00168932	0.00231566
Slfn5	2.43192	2.23762	2.29611	0.94176	0.921566	0.923636	1.3929	0.00152099	0.00215179
Slfn4	2.30707	1.89314	1.96529	0.0730215	0.0543453	0.0598526	1.99276	0.00402258	0.00463168
Slfn3	1.28667	1.16611	1.19081	0.605307	0.502899	0.478157	0.685746	0.00021835	0.000609283
Slfn2	2.87466	2.82052	2.8481	1.87235	1.87885	1.91614	0.95865	1.6e-06	3.43529e-05
Slfn10-ps	1.38609	1.11673	1.22096	0.500092	0.520829	0.575015	0.709283	0.00803264	0.00844932
Slfn1	2.1065	2.03395	2.0938	0.0298276	0.099101	0.0615071	2.0146	3.44e-07	1.46406e-05
Slco3a1	2.15869	2.07625	2.15792	0.15054	0.183207	0.187992	1.95704	1.99e-05	0.000134509
Slc8b1	1.91469	1.95109	1.90532	1.19957	1.29682	1.29168	0.66101	0.000521228	0.0010066
Slc8a1	1.31728	1.2652	1.33006	0.859781	0.697706	0.720082	0.544993	0.0038189	0.00445284
Slc7a8	2.18853	2.00339	2.10403	1.21317	1.34293	1.40194	0.779304	0.000548775	0.00103552
Slc7a7	1.02178	1.25544	1.30577	0.436756	0.479941	0.592633	0.691221	0.00575391	0.00628795
Slc36a1	1.47328	1.53857	1.51064	0.865655	0.887975	0.886279	0.627529	0.000226414	0.000621362
Slc28a2	1.90254	1.78378	1.79329	0.553967	0.554822	0.585652	1.26172	0.00042962	0.000906424
Slc25a37	1.7562	1.61022	1.68244	0.81103	0.819161	0.7923	0.875454	0.00171285	0.0023328
Slc25a22	1.69564	1.71463	1.68411	1.0921	1.10593	1.16227	0.578029	0.000309884	0.000725503
Slc16a3	2.3442	2.24602	2.22958	1.22368	1.39948	1.39066	0.935325	0.000442135	0.000911877
Slamf8	2.03888	2.29389	2.28556	1.11108	1.28612	1.20136	1.00659	0.00129631	0.00187018
Slamf7	2.57348	2.55769	2.52675	1.40412	1.36105	1.30147	1.1971	7.47e-05	0.000296364
Skil	1.63159	1.24175	1.40461	0.829773	0.61713	0.664394	0.722218	0.00989928	0.0102069
Sirpb1a	1.34667	1.26142	1.27661	0.424663	0.397664	0.225188	0.945727	0.00139287	0.00199164
Sipa1l1	1.12709	1.05002	1.02462	0.498418	0.552559	0.627957	0.507595	0.00057475	0.00103899
Sfxn5	1.03737	1.16459	1.15164	0.460388	0.50899	0.517779	0.622147	0.00120672	0.00176888
Serpine1	1.53789	1.59189	1.68704	0.295787	0.651723	0.763496	1.03527	0.0121794	0.0124523
Serpinb9	2.05646	1.94377	1.99472	0.981866	1.03381	1.01808	0.987067	0.000153762	0.00047562
Serpina3g	2.38998	2.57684	2.60476	0.632509	0.948572	0.96947	1.67367	0.000559424	0.00103552
Serpina3f	1.50237	1.52583	1.5768	0.131158	0.185804	0.146541	1.3805	2.26e-06	4.1245e-05
Sell	1.56828	1.45998	1.47994	0.330712	0.326731	0.4071	1.14789	1.77e-05	0.000128108
Scarf1	1.34791	1.39601	1.4179	0.869089	0.892297	0.897911	0.50084	0.00038188	0.000819919
Samd9l	2.23267	1.89375	2.02853	1.09544	0.991783	0.969906	1.03261	0.00404528	0.00464317
Saa3	3.65857	3.85146	3.7541	0.722267	1.04795	1.18213	2.7706	0.000682439	0.00117495
Rtp4	2.33222	2.37728	2.38052	0.26336	0.440216	0.200764	2.0619	0.000765977	0.00129659
Rsad2	3.56015	3.07818	3.20905	0.287677	0.325179	0.204546	3.00999	0.00136908	0.00196738
Rnf31	1.6439	1.62836	1.58398	0.892993	0.919951	0.978258	0.688344	5.29e-05	0.00023547
Rnf213	2.67257	2.5561	2.63886	1.06386	1.08637	1.05641	1.55363	0.00023084	0.000622504
Rnf135	1.57105	1.5757	1.59575	0.790175	0.861629	0.948377	0.714104	0.00333771	0.0039554
Rmdn3	1.63516	1.72694	1.69475	1.06882	1.12202	1.11743	0.582861	0.00016758	0.00050551
Rhoh	1.08953	1.10191	1.11895	0.524782	0.586389	0.559557	0.546553	0.000142713	0.000451568
Rapgef2	1.70739	1.41897	1.64489	0.856808	0.724836	0.680855	0.836248	0.00271582	0.00338319
Rab20	1.74091	1.85976	1.85506	0.867687	0.94563	1.04525	0.865719	0.000272605	0.000681512
Pxk	1.73129	1.69376	1.68232	1.01436	1.06477	1.13287	0.631788	0.000784697	0.00130188
Pvr	1.37392	1.31958	1.30343	0.82071	0.816115	0.801645	0.519489	0.00088462	0.00139778
Ptgs2	2.08146	1.569	1.74561	0.172334	0.198949	0.146905	1.62596	0.00795016	0.00838673
Psme2b	1.99322	1.94798	1.89997	1.21993	1.24844	1.25238	0.706809	0.000410931	0.000872034
Psmb9	2.27923	2.346	2.32285	1.28145	1.29786	1.30738	1.02046	6.7e-05	0.000277898
Psmb8	2.09326	2.22963	2.21842	1.40189	1.44286	1.40399	0.76419	0.00163216	0.00225658
Prr5l	0.831067	0.759426	0.700174	0.197162	0.23761	0.278699	0.525732	0.000767295	0.00129659
Pou2f2	1.0263	0.933107	0.969204	0.233214	0.184155	0.221468	0.763259	0.000117745	0.000392614
Pnp2	0.857527	0.81926	0.839076	0.101879	0.0697831	0.0250915	0.773036	8.75e-05	0.000322601
Pnp	2.66328	2.70579	2.6982	1.56928	1.601	1.5341	1.12096	4.41e-06	6.99848e-05
Pml	1.89201	1.87537	1.84969	1.21904	1.25657	1.18901	0.650817	4.03e-05	0.000210136
Plagl2	1.63786	1.58527	1.61516	1.01493	1.00422	1.06004	0.586367	1.55e-05	0.000120372
Plac8	0.991489	1.23385	1.15429	0.27014	0.526333	0.567357	0.671934	0.0055761	0.00613036
Pla2g7	2.8827	2.83251	2.88941	1.89559	1.8301	1.74662	1.04411	0.000406673	0.000868045
Pla2g4a	1.84994	1.80707	1.81869	1.18067	1.18355	1.18248	0.642996	0.000376161	0.000813399
Phf11d	2.31522	2.24735	2.24372	0.493805	0.53111	0.561574	1.73994	7.79e-07	2.36946e-05
Phf11b	2.03259	2.04161	2.0399	0.432363	0.479312	0.446024	1.58546	4.26e-05	0.0002145
Phf11a	1.69865	1.67332	1.71318	0.209428	0.158774	0.158053	1.51963	9.12e-07	2.56062e-05
Pfkfb3	2.14497	1.99518	2.06954	0.803966	0.809208	0.790752	1.26859	0.000989722	0.00151785
Peli1	1.50235	1.31952	1.423	0.807119	0.730207	0.645132	0.687473	0.000671785	0.00117321
Pdpn	1.27959	1.68669	1.80574	0.311663	0.407688	0.472544	1.19338	0.0120575	0.0123624
Pdlim2	1.40534	1.39507	1.4434	0.855838	0.854676	1.0107	0.507535	0.00672302	0.00719619
Pde7b	1.72346	1.55538	1.64562	0.58537	0.560982	0.537265	1.08028	0.00101113	0.0015442
Pcgf5	1.58773	1.31149	1.35751	0.79397	0.787801	0.785347	0.62987	0.0178377	0.0180353
Parp9	1.98021	1.88181	1.92216	0.930073	0.98498	0.953568	0.971853	6.03e-05	0.000265175
Parp14	2.47335	2.27099	2.36035	1.04994	0.977717	0.96133	1.3719	0.000332755	0.000754382
Parp12	2.18978	2.06892	2.11339	1.08482	1.06101	1.03666	1.0632	0.000263655	0.000668292
Parp11	1.95996	1.79765	1.83136	0.832616	0.854593	0.826403	1.02512	0.00180357	0.00241136
Parp10	2.05244	1.97876	1.98193	0.923797	0.943099	0.868081	1.09272	5.13e-06	7.48771e-05
P4ha2	1.2098	1.01087	1.14707	0.284757	0.476379	0.509162	0.69915	0.0017645	0.00237776
P2ry14	1.59458	1.73108	1.72881	0.786705	1.06304	0.909649	0.765023	0.00298251	0.0036265
Otud1	1.27123	1.11652	1.30259	0.808309	0.636249	0.659255	0.528843	0.00260912	0.00329
Orai2	0.905264	0.848431	0.866168	0.294057	0.267825	0.327171	0.576937	1.79e-05	0.000128108
Oasl2	2.62734	2.62204	2.59239	0.742703	0.869989	0.910108	1.77299	0.000498598	0.000982872
Oasl1	2.63159	2.58528	2.48558	0.132136	0.221851	0.211061	2.37914	6.06e-06	7.48771e-05
Oas3	2.35657	2.30096	2.32273	0.286251	0.250577	0.20392	2.07983	1.04e-06	2.71143e-05
Oas2	1.8497	1.76831	1.72776	0.253807	0.356748	0.338568	1.46555	7.78e-06	7.80311e-05
Oas1g	1.75468	1.78652	1.72234	0.468541	0.53281	0.398331	1.28795	0.000114665	0.000387525
Oas1c	1.15472	1.10936	1.13194	0.36779	0.419278	0.462061	0.715631	0.000218674	0.000609283
Oas1b	1.72297	1.54249	1.4566	0.338413	0.296848	0.332945	1.25128	0.00319156	0.00383984
Oas1a	1.96776	1.9838	1.98674	0.864813	0.958567	0.953239	1.0539	0.000561733	0.00103552
Nupr1	1.4844	1.66857	1.47131	0.739622	0.70664	0.750623	0.80913	0.00465456	0.0052598
Nt5c3	2.09894	1.88621	1.97103	1.09455	1.13242	1.04813	0.893692	0.00176541	0.00237776
Nr1h3	1.55717	1.78668	1.76107	0.846392	1.05109	1.09878	0.702886	0.00273579	0.00339648
Nod1	1.79442	1.68641	1.72521	0.423896	0.47626	0.528323	1.25919	8.78e-06	8.05738e-05
Nmi	1.84844	1.77188	1.83462	1.03577	1.03973	1.06072	0.772906	0.00032081	0.000737971
Nlrc5	2.03527	1.89256	1.94556	0.666227	0.651238	0.656845	1.29969	0.000917211	0.0014246
Nfkbie	1.51848	1.41193	1.51755	0.957726	0.7012	0.675278	0.704585	0.0085132	0.00887806
Nfkbia	2.16969	2.22234	2.21995	1.40189	1.31508	1.33858	0.852144	3.5e-05	0.0001971
Nampt	2.26061	2.08182	2.19248	1.38512	1.38299	1.42188	0.781642	0.00292603	0.00357191
Mxd1	1.75515	1.6159	1.66131	0.478003	0.517185	0.519853	1.17244	0.000444696	0.000911877
Mx2	2.29433	1.97242	1.99977	0.0863036	0.093325	0.0571254	2.00992	0.00238003	0.00306964
Mx1	3.05454	2.81338	2.87212	0.480391	0.445856	0.320472	2.49777	2.88e-05	0.000178169
Mthfr	1.86736	1.81765	1.85056	0.877628	0.91878	0.957726	0.927144	2.14e-05	0.000142018
Ms4a6c	2.66407	2.50834	2.59924	1.22219	1.1804	1.16285	1.40207	0.00025084	0.000646705
Ms4a6b	2.5594	2.42709	2.53405	0.596595	0.593989	0.815384	1.83819	0.000160854	0.000489264
Ms4a4c	2.98113	2.84799	2.89098	0.299337	0.274671	0.24768	2.6328	3.7e-05	0.000199957
Mov10	1.72365	1.73211	1.75552	1.04227	1.09305	1.11629	0.653225	0.000203786	0.000585684
Morc3	1.82406	1.6976	1.75647	1.16692	1.12833	1.09979	0.627697	0.000568932	0.00103899
Mndal	2.35782	2.15894	2.2075	1.00671	0.898515	0.924679	1.29812	0.000263322	0.000668292
Mmp25	0.443244	0.588324	0.591929	0.0374028	0.0246291	0.0204778	0.513663	0.0084207	0.00880675
Mmp14	1.30098	1.17691	1.31483	0.28394	0.447789	0.536158	0.841613	0.00159612	0.0022236
Mlkl	2.10724	2.119	2.10453	1.01749	1.17703	1.10167	1.01152	0.00190773	0.00253208
Mitd1	1.59505	1.442	1.49368	0.947507	0.947956	0.924333	0.570312	0.00506529	0.00565391
Mertk	1.62377	1.80942	1.83915	0.959571	0.9848	1.04095	0.762343	0.00379287	0.00443717
Mefv	0.993546	0.971608	1.05355	0.306695	0.247643	0.233958	0.743468	2.5e-05	0.000157328
Med13	1.62616	1.42314	1.50726	0.925668	0.868433	0.892164	0.623431	0.00566262	0.00620677
Mdm2	2.45191	2.36153	2.38108	1.56649	1.62225	1.59669	0.803027	8.01e-05	0.000311027
Marco	2.66893	2.42897	2.77772	0.548452	0.329225	0.47541	2.17417	0.000189726	0.000556599
Marcksl1	1.31284	1.21882	1.30052	0.613385	0.613308	0.599964	0.668509	0.0015883	0.00222119
Maf	1.66686	1.38919	1.59216	0.718165	0.871423	0.891234	0.722462	0.00325832	0.0038739
Ly6i	1.62991	1.19728	1.32651	0	0.0268916	0	1.3756	0.00833144	0.00873844
Ly6e	2.87704	2.83457	2.81291	1.56389	1.42658	1.33914	1.3983	0.00109855	0.0016569
Ly6c2	1.16566	0.932913	1.00493	0.119687	0.368322	0.332483	0.761004	0.00194014	0.00256577
Ly6c1	2.04847	1.98662	1.87914	0.0125456	0.0181153	0.0608255	1.94091	0.000236985	0.000622504
Ly6a	3.00803	3.00234	2.9031	0.0856259	0.102612	0.119595	2.86855	4.53e-05	0.000217559
Lst1	2.71676	2.90811	2.83379	1.65986	1.82287	1.83477	1.04705	0.000190097	0.000556599
Lrrc8c	1.41666	1.39495	1.46326	0.669292	0.611012	0.660344	0.778073	9.69e-06	8.42107e-05
Lpin2	1.72599	1.71349	1.74243	0.941657	0.983449	1.03117	0.741876	0.000456268	0.000930379
Lpcat2	1.39066	1.26907	1.44055	0.789993	0.601151	0.65452	0.684872	0.000871027	0.00139441
Limd2	1.76979	2.05751	2.09584	1.11324	1.23868	1.30226	0.756318	0.00695727	0.00738199
Lgals9	2.53931	2.62306	2.59336	1.2697	1.37691	1.40818	1.23365	7.98e-05	0.000311027
Kynu	0.809099	0.630618	0.653156	0.14646	0.0738825	0.138779	0.577917	0.00398797	0.00460636
Klra2	1.23052	1.03003	1.25249	0.0921955	0.121263	0.101183	1.06613	0.00393657	0.00456143
Jdp2	1.94863	2.02488	1.99722	0.870349	0.886344	0.848718	1.12177	3.14e-05	0.000187885
Itgal	1.76104	1.54136	1.64224	0.551877	0.258294	0.229561	1.30164	0.00106415	0.00161168
Isg20	2.1784	2.11708	2.11065	0.170642	0.18283	0.17057	1.9607	7.3e-05	0.000292802
Isg15	3.01212	3.04192	3.0602	0.641273	0.666321	0.618972	2.39589	2.7e-08	4.9275e-06
Irgm2	2.32127	2.16035	2.21057	0.556735	0.537786	0.512987	1.69489	0.000376615	0.000813399
Irgm1	2.75818	2.7686	2.81137	1.14482	1.19713	1.19916	1.59901	3.41e-07	1.46406e-05
Irf9	1.68449	1.62654	1.62495	0.995012	1.07878	0.994188	0.622665	0.000118322	0.000392614
Irf7	3.21735	3.19931	3.1972	0.42187	0.438633	0.586135	2.72241	0.000306068	0.000725421
Irf1	2.694	2.72553	2.70589	1.24081	1.44726	1.38575	1.35053	0.00168268	0.00231566
Inpp1	1.43315	1.21118	1.28479	0.541549	0.517956	0.510978	0.786214	0.00601077	0.00651018
Il4ra	2.08524	2.31265	2.21797	1.0318	1.1125	1.12534	1.11541	0.000922525	0.00142679
Il27	1.1733	1.27888	1.30639	0.17432	0.259222	0.0230226	1.10067	0.00056139	0.00103552
Il21r	1.61669	1.49666	1.68981	0.948935	0.854783	0.654178	0.781755	0.00299062	0.0036265
Il1rn	2.58981	2.7755	2.74899	1.73272	1.71607	1.75656	0.969649	0.00261397	0.00329
Il1a	1.13594	0.869032	0.937951	0.297823	0.305078	0.18419	0.718611	0.00446387	0.00505997
Il18bp	2.53445	2.56348	2.57022	0.538662	0.555132	0.588263	1.99536	1.18e-07	8.614e-06
Il17ra	1.10181	1.02567	1.04521	0.422169	0.469726	0.483255	0.59918	4.7e-05	0.000219936
Il13ra1	1.46923	1.10184	1.1783	0.223408	0.203612	0.157561	1.05493	0.00941532	0.00973538
Il12rb1	1.46367	1.69983	1.64527	0.0990284	0.147512	0.0616922	1.50018	0.000856268	0.00138291
Il12b	1.01601	0.795409	0.837878	0.0717749	0.0217468	0	0.851926	0.0033987	0.00401465
Iigp1	2.82305	2.70432	2.81994	0.0507539	0.111693	0.0293471	2.7185	3.34e-06	5.54136e-05
Igtp	2.69756	2.66918	2.69807	0.679917	0.699078	0.717114	1.98957	2.01e-08	4.9275e-06
Ifitm6	0.843769	1.13755	1.10801	0.256589	0.323339	0.446815	0.687528	0.00618986	0.00668432
Ifitm3	3.07473	3.18184	3.14121	1.56398	1.83013	1.78017	1.40783	0.00118742	0.00174762
Ifit3	2.62033	2.4495	2.55012	0.0520303	0.0732589	0.079437	2.47174	0.000287956	0.000700693
Ifit2	3.20335	3.08704	3.14152	0.389593	0.340843	0.295805	2.80189	5.76e-07	1.91127e-05
Ifit1	2.75829	2.52236	2.61388	0.132292	0.17976	0.0818638	2.5002	0.000142158	0.000451568
Ifih1	2.04524	1.80211	1.8855	0.826499	0.722493	0.750752	1.14437	0.00111022	0.00166762
Ifi47	2.57176	2.58891	2.59979	0.809766	0.908932	0.799374	1.74746	0.000209587	0.00059765
Ifi44	2.25753	2.00817	2.11798	0.0313697	0.0538875	0.016341	2.09403	0.000947875	0.00145981
Ifi35	1.86503	1.83723	1.8403	0.976341	1.07444	1.06838	0.807795	0.000771772	0.00129814
Ifi205	2.3341	2.13915	2.24348	0.0871689	0.0646096	0.071355	2.16453	0.000579906	0.00103899
Ifi204	2.5743	2.45696	2.51615	1.07703	1.15281	1.11544	1.40071	1.75e-05	0.000128108
Ifi203	2.23211	1.88418	2.02556	0.686112	0.585121	0.648612	1.40734	0.00291902	0.00357191
Idnk	1.5315	1.61059	1.56457	0.911588	0.959016	0.954198	0.627285	6.78e-05	0.000278056
Icam1	1.96699	1.98602	2.03369	0.82604	0.780556	0.692612	1.22916	0.000109427	0.000375831
I830077J02Rik	1.26807	1.15641	1.19569	0.415488	0.403661	0.378523	0.807498	0.000623163	0.00110415
Htra1	0.690448	1.01656	0.929825	0.0402822	0.196653	0.347307	0.684198	0.00671558	0.00719619
Herc6	2.21513	1.9968	2.06607	0.605997	0.565295	0.531069	1.52521	0.000679592	0.00117495
Helz2	1.8877	1.76124	1.78762	0.610772	0.623311	0.60607	1.1988	0.000861112	0.00138461
H2-T24	2.14553	2.10122	2.11043	0.740412	0.714286	0.706897	1.39853	3.31e-07	1.46406e-05
H2-T23	2.57542	2.72776	2.62658	1.70659	1.79289	1.73896	0.897105	0.000305288	0.000725421
H2-T22	2.30902	2.30308	2.31945	1.1316	1.13408	1.16606	1.1666	6.91e-06	7.48771e-05
H2-T10	1.21984	1.05333	1.07024	0.297465	0.332665	0.381377	0.777301	0.00126053	0.00182577
H2-Q6	2.00663	1.85898	1.88958	0.132912	0.135734	0.116602	1.78998	0.000519836	0.0010066
H2-Q5	1.43299	1.39641	1.39816	0.170509	0.126228	0.0508969	1.29331	0.000220803	0.000610554
H2-Q4	2.44309	2.43822	2.43271	0.995946	0.989792	0.974427	1.45129	5.21e-07	1.90165e-05
H2-M3	1.96816	1.96672	1.96144	0.977317	1.05802	1.02897	0.944004	0.00057442	0.00103899
H2-M2	0.854918	0.780255	0.889666	0.255591	0.103573	0.0435749	0.707367	0.00220306	0.00288213
H2-K2	1.27018	1.34019	1.17099	0.746892	0.860558	0.640692	0.511073	0.00383066	0.00445284
Gsap	1.33215	1.3114	1.38236	0.799919	0.631179	0.622416	0.657467	0.00363432	0.00426535
Grina	2.99226	2.9356	2.92069	1.85291	1.94888	1.94916	1.03254	3.42e-05	0.0001971
Gpr35	1.22317	1.34776	1.33431	0.595444	0.718031	0.68348	0.636093	0.000302456	0.000725421
Gpr18	1.06137	0.980795	1.05422	0.136435	0.0344618	0.162048	0.921148	0.000110175	0.000375831
Gm8995	2.38897	2.08175	2.2158	1.44394	1.1608	1.26365	0.939376	0.00153763	0.0021586
Gm5431	1.6981	1.56158	1.62846	0.469393	0.395195	0.388437	1.21171	4.52e-05	0.000217559
Gm4951	2.19586	2.10602	2.17271	0.083318	0.209728	0.188519	1.99768	6.41e-06	7.48771e-05
Gm4841	1.20613	1.13592	1.24353	0.00326387	0.00521828	0	1.19237	0.000681498	0.00117495
Gm12250	2.24783	2.15659	2.21171	0.389788	0.389102	0.345303	1.83064	6.76e-06	7.48771e-05
Gm12185	1.51426	1.14596	1.23646	0.0901963	0.0488813	0.035311	1.24076	0.00689589	0.00733819
Glrx	2.77786	2.81926	2.91338	1.82755	1.87212	1.91404	0.965593	0.00012399	0.000407715
Glipr2	1.68928	1.53559	1.48481	0.91864	0.835996	0.837665	0.705794	0.00264741	0.00330927
Ggct	1.44185	1.41097	1.41889	0.593677	0.665259	0.570566	0.81407	0.00045915	0.000931054
Gde1	2.17829	2.18643	2.15792	1.30195	1.38696	1.44073	0.797667	0.0017851	0.00239544
Gbp9	2.1432	1.95087	2.01745	0.2409	0.347631	0.276942	1.74868	8.12e-05	0.000311979
Gbp8	1.60056	1.53283	1.44145	0.0254663	0.0215053	0.0343756	1.49783	0.000881932	0.00139778
Gbp7	2.22917	1.93972	2.0755	0.395934	0.320194	0.248236	1.76001	0.000348644	0.000775945
Gbp6	2.00666	1.84331	1.88886	0.0248111	0.0380606	0.00537298	1.89019	0.000438167	0.000911877
Gbp5	2.70648	2.50508	2.5723	0.261598	0.221878	0.066119	2.41142	8.79e-06	8.05738e-05
Gbp4	2.56611	2.43403	2.51203	0.0177157	0.0205644	0.020638	2.48442	0.000236073	0.000622504
Gbp3	2.63556	2.40953	2.45032	0.594204	0.48165	0.413675	2.00196	3.78e-05	0.000199957
Gbp2b	1.57933	1.59004	1.57047	0.0175471	0.00938332	0.0165644	1.56545	3.61e-07	1.46406e-05
Gbp2	3.5184	3.45964	3.44231	1.07559	1.00083	0.852539	2.49713	0.000192687	0.000558181
Gbp11	1.34341	1.16767	1.11332	0.0104194	0.0153226	0.0011209	1.19918	0.00324366	0.0038739
Gbp10	0.835826	0.874908	0.89225	0	0.00373218	0	0.866417	0.000346466	0.000775829
Gadd45g	1.96862	1.85552	1.8329	0.882353	0.853664	0.902122	1.0063	0.000663621	0.00116453
G530011O06Rik	1.33586	1.21372	1.33676	0.725404	0.827938	0.816087	0.505641	0.000809294	0.00132463
Fyb	2.23148	2.06143	2.10203	1.21038	1.28488	1.33594	0.854575	0.000313865	0.000729686
Fpr2	2.21002	1.9117	2.12791	0.0341061	0.309715	0.304344	1.86715	0.000125969	0.000410524
Fpr1	1.71811	1.40608	1.75198	0	0.183589	0.222876	1.4899	0.000830949	0.00134798
Fnip2	2.19296	2.07318	2.04346	1.32778	1.39816	1.45039	0.711091	0.000352636	0.000780074
Fgl2	2.42129	2.47491	2.56488	0.620226	0.54613	0.553952	1.91359	2.33e-05	0.000151866
Fgd2	1.27304	1.50799	1.4598	0.895555	0.855005	0.900601	0.529891	0.0149033	0.0151103
Fcgr4	2.71083	2.81956	2.78186	1.37092	1.56225	1.57653	1.26752	0.000540616	0.00103552
Fcgr1	2.68166	2.73633	2.75633	0.565222	0.896341	0.955754	1.919	0.00311288	0.00376225
Fbxw17	1.89353	1.86071	1.81836	1.07194	0.991908	0.991008	0.839251	2.41e-05	0.000154325
Fbxl5	1.80361	1.69911	1.81588	1.20855	1.14333	1.12693	0.613263	0.000359425	0.00078557
Fas	1.29533	1.15197	1.17697	0.553552	0.431865	0.533354	0.701832	0.000310078	0.000725503
Fanca	1.65624	1.82503	1.73884	0.91144	0.880165	0.938117	0.830131	0.0014643	0.00207965
Fam114a1	1.29359	1.23744	1.23364	0.670268	0.737153	0.799229	0.519342	0.00112031	0.00167293
Fabp7	1.31287	1.37405	1.3637	0.652029	0.672895	0.681104	0.681529	0.000104262	0.000362435
F830016B08Rik	1.67096	1.40919	1.64546	0.0218204	0.0421587	0.027748	1.54463	0.00277771	0.00342577
Etnk1	1.8049	1.5867	1.69064	1.13389	1.06774	1.04063	0.61333	0.00418976	0.00479392
Epsti1	2.10885	2.01733	2.04951	1.11831	1.10178	1.22564	0.909986	0.000100329	0.000355535
Eif2ak2	1.79543	1.5943	1.67816	0.977993	0.939847	0.900814	0.749745	0.00250867	0.00318383
Egln3	1.14346	0.856592	0.915008	0.147467	0.429103	0.366615	0.657292	0.00579696	0.00630843
E230013L22Rik	1.04144	1.04126	1.02532	0.301032	0.322383	0.43815	0.682152	0.00344753	0.00405919
Dusp28	1.26465	1.21132	1.22171	0.515138	0.55304	0.567197	0.687436	7.04e-06	7.48771e-05
Dtx3l	2.03742	1.86616	1.94832	0.865266	0.853049	0.797805	1.11193	0.000486805	0.000971355
Dnmt3l	1.06222	1.06167	1.1023	0.0180011	0.0381827	0.0839575	1.02868	5.73e-06	7.48771e-05
Dnase1l3	0.879293	0.748148	0.819228	0.0168889	0.0161996	0.0329813	0.793533	0.0019039	0.00253208
Dleu2	1.46279	1.32955	1.28879	0.740054	0.744665	0.866444	0.576656	0.001259	0.00182577
Dhx58	2.09453	2.11028	2.11061	0.895145	0.97242	1.09282	1.11834	0.00245604	0.00313648
Ddx60	2.0277	1.64047	1.78248	0.327851	0.234568	0.236975	1.55042	0.00325119	0.0038739
Ddx58	2.13696	1.96726	2.0393	0.798635	0.840328	0.838306	1.22208	0.000819684	0.00133565
Daxx	2.2773	2.15828	2.18143	1.0791	1.19614	1.21808	1.04123	6.22e-05	0.000267094
Cybb	2.66694	2.46564	2.59465	1.82492	1.57789	1.54313	0.927104	0.00176325	0.00237776
Cxcl9	2.8222	2.88515	2.87554	0.210125	0.222039	0.0538449	2.69896	9.18e-05	0.00033507
Cxcl16	2.34033	2.37418	2.36561	1.0175	0.862973	0.90478	1.43163	0.000641329	0.00113085
Cxcl11	1.87191	1.43272	1.70175	0.0121518	0	0	1.66474	0.00580721	0.00630843
Cxcl10	3.20948	2.78288	3.05919	0.653484	0.591692	0.0458903	2.58683	0.00079903	0.00131372
Ctsh	2.98423	2.99347	2.93959	1.83888	1.88448	1.88877	1.10172	1.17e-06	2.847e-05
Ctsc	2.91704	2.86934	3.01139	1.33686	1.22365	1.33869	1.63286	9.2e-06	8.19024e-05
Cst7	1.84736	1.98281	1.99698	1.10953	1.16107	1.29482	0.753912	0.00055075	0.00103552
Cpd	1.7586	1.43641	1.62142	1.08609	0.995274	1.06768	0.555794	0.020058	0.0201685
Cp	1.24486	1.33008	1.2526	0.334675	0.242622	0.246269	1.00132	1.74e-05	0.000128108
Cnn3	1.49965	1.77822	1.70113	0.310158	0.489544	0.508214	1.22369	0.000441842	0.000911877
Cmpk2	3.06688	2.66008	2.83453	0.24947	0.316719	0.213233	2.59403	0.0011739	0.00173472
Clic5	2.09934	1.683	1.70255	0.0180836	0.00220375	0.0154464	1.81639	0.00548101	0.00604401
Clec4n	1.77989	1.69398	1.66488	0.49453	0.409926	0.171615	1.35422	0.00223671	0.00291572
Clec4e	2.05851	1.81152	1.92428	0.38111	0.326342	0.193826	1.63101	8.44e-05	0.000320896
Clec4d	2.84853	2.67593	2.73284	1.6506	1.70032	1.683	1.07446	0.0011303	0.00167707
Clec4a1	2.15378	2.028	2.12982	1.3834	1.3551	1.33923	0.744622	0.00112293	0.00167293
Chpt1	1.4126	1.28181	1.31794	0.777303	0.867866	0.833037	0.511379	0.000793465	0.00131047
Cfb	2.54482	2.54341	2.55428	0.219848	0.139783	0.208931	2.35798	8.64e-05	0.000321796
Cd86	2.04377	1.90151	1.86465	0.393684	0.323481	0.207513	1.62842	2.96e-05	0.000180067
Cd69	1.69526	1.44959	1.56118	0.092383	0.140366	0.0461341	1.47572	0.00073329	0.0012507
Cd40	2.21618	2.22229	2.22506	0.89235	0.951955	1.09663	1.24086	0.0023432	0.00303286
Cd38	1.30826	1.40121	1.57391	0.0354583	0.0384393	0.10529	1.36806	0.00169392	0.00231566
Cd300lf	1.8214	1.8027	1.81478	0.132405	0.177424	0.237166	1.63063	0.000232756	0.000622504
Cd274	3.0452	2.92577	2.95448	1.38424	1.38115	1.26225	1.63261	7.91e-06	7.80311e-05
Cd14	2.01954	1.86518	1.99244	1.16719	1.24548	1.33994	0.708185	0.000513679	0.00100264
Ccrl2	1.83315	1.61227	1.71989	0.469376	0.574141	0.547112	1.19156	0.000543328	0.00103552
Ccl8	1.6907	2.36502	2.30634	0.709002	1.17212	1.32091	1.05334	0.0214881	0.0215471
Ccl5	4.00683	3.848	3.93773	0.715915	0.426244	0.5681	3.36077	3.78e-05	0.000199957
Ccl12	2.11582	2.14453	2.30858	0.407495	0.981419	1.18396	1.33202	0.0233169	0.0233169
Ccdc88b	1.5335	1.48572	1.5091	0.974937	0.942102	1.01251	0.532926	7.13e-05	0.000289161
Ccdc71l	1.37145	1.38119	1.38591	0.958977	0.789911	0.77415	0.538506	0.0115332	0.0118581
Casp4	2.30597	2.12268	2.142	1.0451	1.03664	1.04084	1.14936	0.00251217	0.00318383
Casp1	2.61967	2.50565	2.49956	1.60322	1.68861	1.65666	0.892131	0.00013761	0.000444492
C3	2.80126	2.61971	2.83765	1.70852	1.15534	1.19448	1.40009	0.00873134	0.0090796
C1ra	0.721062	0.918283	0.889103	0.248104	0.259928	0.330969	0.563149	0.00521585	0.00580422
Bst2	3.20489	3.30287	3.26436	1.84984	2.13307	2.1679	1.2071	0.0042515	0.00484937
Bst1	2.33671	2.41337	2.41374	1.05728	1.07835	1.09877	1.30981	3.61e-05	0.000199644
Bnip3	2.13619	1.78663	1.91515	0.957234	1.12395	1.11521	0.880522	0.00446045	0.00505997
Birc3	1.89201	1.72443	1.79402	1.27867	1.1764	1.0656	0.629929	0.0016182	0.0022458
Bcl3	1.50837	1.48382	1.44645	0.79033	0.720158	0.705454	0.740899	5.23e-05	0.00023547
BC147527	1.39161	1.05142	1.28402	0.230445	0.180274	0.116268	1.06669	0.00485116	0.00544822
BC051226	1.23624	1.35281	1.23932	0.652658	0.614313	0.722796	0.612868	0.000304538	0.000725421
Batf2	2.03008	2.035	2.06471	0.536671	0.624305	0.60134	1.45583	4.61e-05	0.000218526
Batf	1.28286	1.38575	1.28163	0.598826	0.712486	0.76736	0.623857	0.00087836	0.00139778
Bambi-ps1	1.58537	1.50745	1.57491	0.477207	0.562873	0.619441	1.00274	0.000143512	0.000451568
AW112010	3.37043	3.4139	3.39014	0.827159	0.774525	0.817623	2.58505	5.69e-08	6.73425e-06
AW011738	0.737182	0.628968	0.625318	0.0396874	0.0561415	0.0382848	0.619118	0.00290175	0.00356613
Atp8a1	1.24859	1.40555	1.3777	0.80336	0.790832	0.763784	0.557953	0.00523876	0.005812
Ass1	1.42808	1.33607	1.48002	0.530996	0.334669	0.326035	1.01749	0.000556744	0.00103552
Arrdc3	1.77122	1.59574	1.60521	1.02838	0.953473	1.00165	0.662888	0.00319811	0.00383984
Arl5c	1.23603	1.15622	1.2019	0.413343	0.401345	0.388698	0.79692	0.000323097	0.000737971
Arid5a	1.48313	1.5999	1.4933	0.495254	0.476685	0.493639	1.03692	0.001016	0.00154517
Arhgef3	1.37214	1.33354	1.38914	0.639848	0.641341	0.744093	0.689844	0.000487008	0.000971355
Arel1	1.66362	1.58478	1.65758	0.984575	1.01605	1.06454	0.613605	6.11e-05	0.000265494
Apol9b	0.861579	0.673763	0.738891	0.00123456	0.0179268	0	0.751691	0.00493591	0.0055264
Apobec3	2.06372	2.10795	2.12794	1.31561	1.28889	1.32972	0.788464	1.9e-05	0.000132226
Akt3	1.59144	1.38181	1.43035	1.11552	0.865186	0.864553	0.519447	0.00926674	0.00960898
Aif1	2.29348	2.48117	2.55141	0.933494	0.843833	0.934758	1.53799	0.000777973	0.00130188
Agtrap	1.57976	1.59569	1.5647	1.07133	1.00968	1.0212	0.545979	0.000175891	0.000526231
Adar	1.96732	1.90928	1.91194	1.0713	1.11648	1.12525	0.825167	6.04e-06	7.48771e-05
Adap1	1.58344	1.61693	1.61866	1.05822	1.04381	1.01664	0.566785	4.7e-06	7.14792e-05
Acsl1	2.31865	2.11994	2.27268	1.0704	1.05984	1.08196	1.16636	0.00240637	0.00309269
Abcc3	1.47404	1.53323	1.53818	0.937801	0.970068	1.05665	0.526977	0.000720867	0.00123529
A530064D06Rik	1.78038	1.70084	1.7861	0.559265	0.624902	0.620969	1.15406	8.83e-06	8.05738e-05
A530040E14Rik	1.00643	1.03788	1.06567	0.110827	0.0769174	0.096067	0.942056	1.17e-05	9.70568e-05
9930111J21Rik2	0.95265	0.703231	0.760006	0.297883	0.159553	0.16211	0.59878	0.00483538	0.00544727
4930430E12Rik	2.04307	2.08064	2.05466	1.08374	1.31372	1.41164	0.789758	0.013901	0.0141333
1600014C10Rik	2.30293	2.17914	2.22344	0.754377	0.777718	0.807613	1.45527	9.86e-05	0.000355535
