# Supplementary material for: Multi-omics computational analysis unveils the involvement of AP-1 and CTCF in hysteresis of chromatin states during macrophage polarization
Source: Front Immunol. 2023 Dec 20;14:1304778. doi: 10.3389/fimmu.2023.1304778 (PMC10761412; doi:10.3389/fimmu.2023.1304778)
Supplement: Supplementary file 7 [file Table_6.xlsx]

## Sheet: da_peaks
	p_val	avg_log2FC	pct.1	pct.2	p_val_adj	closest gene sybmol	gene_biotype	type	distance to TSS
chr4-145267212-145268196	4.83903e-113	-0.377545	0.15	0.354	9.02058e-108	Tnfrsf8	protein_coding	utr	0
chr8-72013468-72014202	6.97332e-94	-0.341653	0.025	0.13	1.29992e-88	Cyp4f18	protein_coding	exon	3841
chr4-19837890-19838744	9.83957e-94	-0.402412	0.016	0.109	1.83422e-88	Slc7a13	protein_coding	gap	0
chr10-60303472-60306256	1.76486e-92	-0.314207	0.177	0.361	3.28992e-87	Cdh23	protein_coding	cds	0
chr4-19922131-19922716	2.613e-92	-0.335687	0.019	0.116	4.87098e-87	Atp6v0d2	protein_coding	cds	0
chr8-13027385-13028987	6.07666e-84	-0.325744	0.075	0.211	1.13277e-78	F7	protein_coding	cds	0
chr1-171616755-171617309	1.13153e-82	-0.362549	0.061	0.186	2.10931e-77	Cd244	protein_coding	utr	7008
chr5-33002470-33003291	9.39006e-75	0.281856	0.149	0.057	1.75043e-69	Depdc5	protein_coding	utr	8238
chr5-72724857-72725946	1.09926e-74	0.279144	0.187	0.088	2.04916e-69	Txk	protein_coding	gap	0
chr4-102623276-102625420	5.9433e-72	-0.277781	0.207	0.377	1.10791e-66	Pde4b	protein_coding	utr	16016
chr6-129215668-129216768	4.85127e-70	-0.339267	0.03	0.119	9.0434e-65	2310001H17Rik	lincRNA	gap	0
chr14-45667011-45667700	1.07235e-69	-0.301712	0.021	0.101	1.99899e-64	A530076I17Rik	lincRNA	exon	0
chr14-63102521-63104627	1.36278e-66	-0.283472	0.166	0.323	2.5404e-61	Ctsb	protein_coding	exon	17834
chr3-95674869-95676050	5.40778e-66	-0.275527	0.151	0.305	1.00808e-60	Adamtsl4	protein_coding	utr	150
chr5-53490149-53491423	1.13895e-65	0.252907	0.273	0.165	2.12315e-60	Rbpj	protein_coding	exon	64355
chr9-40320812-40321924	1.8862e-65	-0.286054	0.205	0.365	3.51612e-60	Gramd1b	protein_coding	gap	0
chr15-62286498-62287831	4.40333e-65	0.261526	0.166	0.076	8.20839e-60	Pvt1	lincRNA	gap	0
chr2-132709317-132710989	1.452e-64	-0.321686	0.087	0.212	2.70671e-59	1110034G24Rik	protein_coding	gap	0
chr1-144238895-144239600	2.69357e-64	0.25201	0.111	0.035	5.02117e-59	Rgs1	protein_coding	utr	2695
chr5-34486518-34488044	6.86445e-61	-0.279384	0.066	0.174	1.27962e-55	Fam193a	protein_coding	utr	61
chr2-102056746-102057692	7.99214e-61	-0.312229	0.047	0.145	1.48984e-55	Ldlrad3	protein_coding	gap	0
chr6-85370646-85371063	1.54661e-57	-0.312894	0.074	0.184	2.88309e-52	Rab11fip5	protein_coding	gap	0
chr6-39277883-39278845	1.69559e-56	-0.287069	0.089	0.204	3.16079e-51	Slc37a3	protein_coding	utr	55924
chr4-41554656-41556954	2.62774e-55	-0.271587	0.147	0.282	4.89845e-50	Fam219a	protein_coding	gap	0
chr18-60803039-60803990	3.64641e-55	-0.254134	0.042	0.125	6.79738e-50	Cd74	protein_coding	cds	0
chr2-167357855-167359012	1.90505e-53	-0.257961	0.149	0.286	3.55127e-48	B4galt5	protein_coding	exon	8671
chr11-79087350-79088675	6.83657e-51	-0.262797	0.105	0.221	1.27443e-45	Ksr1	protein_coding	gap	0
chrX-12195079-12196491	8.70496e-51	-0.283239	0.048	0.135	1.62272e-45	Bcor	protein_coding	exon	34723
chr1-87035272-87036739	1.22652e-50	-0.254167	0.157	0.296	2.2864e-45	Dis3l2	protein_coding	gap	0
chr7-101074075-101074911	1.4593e-50	-0.274487	0.035	0.114	2.72032e-45	Fchsd2	protein_coding	exon	33863
chr9-75076966-75077568	2.28584e-50	-0.260809	0.042	0.127	4.2611e-45	Myo5a	protein_coding	gap	0
chr19-23466646-23468084	2.71936e-50	-0.262799	0.052	0.143	5.06923e-45	Mamdc2	protein_coding	exon	18323
chr11-67585975-67586835	9.46235e-50	-0.272276	0.1	0.216	1.7639e-44	Gas7	protein_coding	cds	0
chr5-122704495-122704880	1.49295e-49	-0.277336	0.03	0.104	2.78306e-44	P2rx4	protein_coding	exon	2703
chr5-117416646-117417851	2.55576e-49	-0.253654	0.078	0.182	4.76426e-44	Ksr2	protein_coding	gap	0
chr13-70649689-70650840	3.8187e-49	-0.251421	0.035	0.11	7.11855e-44	Ice1	protein_coding	exon	12054
chr9-61434695-61435463	4.46106e-49	-0.271551	0.046	0.133	8.316e-44	Tle3	protein_coding	utr	16197
chr3-90445496-90447163	6.56792e-49	-0.262743	0.064	0.159	1.22435e-43	Npr1	protein_coding	utr	3427
chr7-19693403-19694144	5.19409e-48	-0.292671	0.037	0.115	9.68247e-43	Apoc1	protein_coding	exon	744
chr2-164873814-164874795	8.87829e-47	-0.266269	0.054	0.144	1.65503e-41	Pcif1	protein_coding	exon	4508
chr9-45405046-45406402	6.52922e-46	-0.253143	0.136	0.259	1.21713e-40	Fxyd2	protein_coding	gap	0
chr15-3281250-3282856	7.31428e-46	-0.281593	0.034	0.109	1.36348e-40	Ccdc152	protein_coding	cds	0
chr7-44004344-44005340	1.84362e-45	-0.251156	0.058	0.149	3.43675e-40	Klk1b11	protein_coding	utr	4468
chr7-96789157-96790879	2.39052e-45	-0.258554	0.065	0.16	4.45625e-40	Tenm4	protein_coding	gap	0
chr18-79621047-79622690	5.791e-45	-0.268032	0.075	0.174	1.07952e-39	Pard6g	protein_coding	exon	424204
chr10-117274878-117276333	4.43224e-44	-0.28997	0.111	0.221	8.26228e-39	Lyz2	protein_coding	utr	1000
chr7-45095165-45095824	9.55602e-44	-0.254377	0.054	0.138	1.78137e-38	Fcgrt	protein_coding	cds	0
chr10-121488120-121489336	2.9766e-43	-0.252398	0.078	0.177	5.54876e-38	Rassf3	protein_coding	exon	11869
chr8-71746746-71747609	4.56244e-43	-0.25628	0.048	0.127	8.50498e-38	Fcho1	protein_coding	exon	21029
chr17-13866263-13867790	5.08171e-43	-0.259029	0.09	0.19	9.47297e-38	Mllt4	protein_coding	gap	0
chr1-74034103-74035045	9.39173e-43	-0.262124	0.066	0.158	1.75074e-37	Tns1	protein_coding	gap	0
chr12-80884930-80885949	1.60985e-42	-0.262501	0.051	0.13	3.00097e-37	Gm26545	lincRNA	exon	0
chr4-53148721-53149992	2.12533e-41	-0.255636	0.069	0.16	3.9619e-36	Abca1	protein_coding	gap	0
chr5-113917794-113919471	3.50205e-41	-0.261706	0.103	0.207	6.52827e-36	Coro1c	protein_coding	exon	9035
chr2-117976664-117977539	5.00206e-40	-0.26214	0.06	0.143	9.32448e-35	Gm13986	processed_transcript	gap	0
chr6-116620999-116621959	5.52883e-40	-0.257884	0.067	0.154	1.03065e-34	Zfp422	protein_coding	utr	2056
chr18-88924119-88924771	4.34504e-37	-0.253576	0.041	0.109	8.09973e-32	Socs6	protein_coding	gap	0
