# Supplementary material for: Multi-omics computational analysis unveils the involvement of AP-1 and CTCF in hysteresis of chromatin states during macrophage polarization
Source: Front Immunol. 2023 Dec 20;14:1304778. doi: 10.3389/fimmu.2023.1304778 (PMC10761412; doi:10.3389/fimmu.2023.1304778)
Supplement: Supplementary file 8 [file Table_7.xlsx]

## Sheet: da_peaks
	p_val	avg_log2FC	pct.1	pct.2	p_val_adj	closest gene sybmol	gene_biotype	type	distance to TSS
chr14-17743018-17744081	2.15189e-76	0.306997	0.101	0.023	4.0114e-71	Thrb	protein_coding	gap	0
chr7-107663956-107666347	3.45147e-70	0.293445	0.194	0.087	6.43399e-65	Ppfibp2	protein_coding	gap	0
chr13-37440341-37442391	1.39683e-61	0.253357	0.103	0.033	2.60388e-56	Gm4035	lincRNA	exon	5191
chr13-90233271-90234595	1.34067e-60	-0.284374	0.053	0.143	2.49919e-55	Tmem167	protein_coding	utr	89363
chr5-92344950-92346627	8.8629e-54	-0.299449	0.076	0.173	1.65216e-48	Art3	protein_coding	gap	0
