# Supplementary material for: Multi-omics computational analysis unveils the involvement of AP-1 and CTCF in hysteresis of chromatin states during macrophage polarization
Source: Front Immunol. 2023 Dec 20;14:1304778. doi: 10.3389/fimmu.2023.1304778 (PMC10761412; doi:10.3389/fimmu.2023.1304778)
Supplement: Supplementary file 9 [file Table_8.xlsx]

## Sheet: da_peaks
	p_val	avg_log2FC	pct.1	pct.2	p_val_adj	closest gene sybmol	gene_biotype	type	distance to TSS
chr14-51198946-51200779	1.08128e-260	-0.545296	0.066	0.282	2.01564e-255	Ear14	protein_coding	exon	2909
chr14-43965694-43968283	3.37403e-256	-0.540787	0.02	0.189	6.28964e-251	Ang5	protein_coding	utr	2613
chr7-75904540-75905610	6.2569e-231	-0.542265	0.019	0.176	1.16637e-225	Klhl25	protein_coding	utr	30409
chr13-112551336-112552383	4.8335e-229	-0.539362	0.029	0.193	9.01027e-224	Il31ra	protein_coding	cds	0
chr5-140148539-140149955	1.39099e-212	-0.501389	0.067	0.258	2.59299e-207	Mad1l1	protein_coding	gap	0
chr14-51185068-51186214	6.38168e-194	-0.473351	0.015	0.146	1.18963e-188	Ang2	protein_coding	cds	9271
chr7-135588472-135589250	4.35827e-167	-0.442972	0.046	0.195	8.12438e-162	Ptpre	protein_coding	gap	0
chr8-13027385-13028987	1.1285e-155	-0.410782	0.075	0.233	2.10367e-150	F7	protein_coding	cds	0
chr16-10843411-10844813	5.64088e-155	-0.333943	0.072	0.23	1.05153e-149	Rmi2	protein_coding	gap	0
chr12-98311014-98312177	1.22752e-152	-0.426334	0.016	0.127	2.28826e-147	Gpr65	protein_coding	utr	34389
chr18-6029364-6030365	1.89205e-152	-0.424146	0.011	0.113	3.52702e-147	Arhgap12	protein_coding	gap	0
chr1-191282765-191283576	3.9721e-149	-0.434004	0.038	0.172	7.40452e-144	RP24-443M8.2	lincRNA	gap	0
chr12-13409814-13410740	9.22488e-148	-0.408035	0.007	0.1	1.71964e-142	Nbas	protein_coding	gap	0
chr12-102652270-102653407	1.18396e-147	-0.408738	0.065	0.217	2.20706e-142	Itpk1	protein_coding	gap	0
chr1-192080871-192081885	4.97759e-140	-0.392466	0.036	0.16	9.27887e-135	Traf5	protein_coding	gap	0
chr1-92712062-92712776	1.48638e-137	-0.406574	0.01	0.102	2.77081e-132	Gm29483	lincRNA	exon	1457
chr7-140050798-140052163	3.57709e-136	-0.409053	0.072	0.219	6.66815e-131	Msx3	protein_coding	exon	1708
chr7-135644316-135644932	4.70422e-135	-0.426353	0.036	0.159	8.76928e-130	5830432E09Rik	lincRNA	gap	0
chr12-98210303-98211284	3.54139e-130	-0.392473	0.016	0.11	6.60162e-125	Galc	protein_coding	gap	0
chr15-88854160-88856157	1.34821e-128	-0.389097	0.043	0.163	2.51325e-123	Pim3	protein_coding	exon	6028
chr16-51999195-52001143	4.64546e-128	-0.392872	0.094	0.246	8.65974e-123	Cblb	protein_coding	exon	30405
chr1-194927320-194928360	6.96156e-124	-0.378217	0.041	0.155	1.29773e-118	Cd34	protein_coding	exon	10458
chr10-95306158-95306756	7.403e-124	-0.384883	0.012	0.103	1.38001e-118	Cradd	protein_coding	gap	0
chr17-27967502-27968434	7.38871e-123	-0.376473	0.012	0.1	1.37735e-117	Anks1	protein_coding	gap	0
chr10-67647214-67648723	4.6298e-122	-0.370531	0.055	0.181	8.63054e-117	Gm10797	protein_coding	utr	72950
chr9-115387019-115387943	3.20067e-121	-0.371192	0.031	0.14	5.96647e-116	Stt3b	protein_coding	exon	76597
chr16-45069687-45070759	3.53998e-121	-0.37933	0.042	0.161	6.59899e-116	Ccdc80	protein_coding	exon	22642
chr6-108708904-108710261	1.51757e-119	-0.375338	0.057	0.18	2.82895e-114	Bhlhe40	protein_coding	utr	41978
chr1-177286699-177287704	5.97517e-119	-0.35377	0.027	0.128	1.11385e-113	Akt3	protein_coding	exon	28495
chr6-40501814-40503725	5.77471e-112	-0.376911	0.056	0.175	1.07648e-106	Tas2r108	protein_coding	cds	7328
chr16-92851887-92852710	1.14042e-111	-0.374633	0.023	0.119	2.12588e-106	Runx1	protein_coding	exon	25737
chr2-77244187-77244844	1.61552e-110	-0.361713	0.021	0.114	3.01155e-105	Sestd1	protein_coding	gap	0
chr2-45125666-45127001	1.79517e-110	-0.36853	0.03	0.134	3.34643e-105	Zeb2	protein_coding	exon	8270
chr12-51951645-51952713	2.84082e-109	-0.375431	0.017	0.104	5.29565e-104	Heatr5a	protein_coding	cds	0
chr4-19922131-19922716	1.0984e-108	-0.330376	0.019	0.108	2.04756e-103	Atp6v0d2	protein_coding	cds	0
chr8-13020917-13022237	1.48869e-106	-0.334991	0.021	0.112	2.77512e-101	Mcf2l	protein_coding	utr	11
chr1-71967120-71968124	3.3033e-104	-0.366932	0.029	0.126	6.15777e-99	4933417E11Rik	lincRNA	gap	0
chr12-101017655-101018882	3.66223e-103	-0.345387	0.036	0.137	6.82688e-98	Ccdc88c	protein_coding	gap	0
chr13-41748516-41749288	2.87215e-102	-0.354259	0.019	0.104	5.35407e-97	Adtrp	protein_coding	utr	13859
chr11-70112773-70114945	2.98087e-102	-0.324059	0.047	0.155	5.55673e-97	Asgr2	protein_coding	utr	6585
chr4-126003440-126004527	1.31693e-101	-0.317291	0.043	0.148	2.45492e-96	Csf3r	protein_coding	exon	20022
chr11-82171098-82172257	1.14932e-100	-0.31837	0.035	0.133	2.14247e-95	Ccl1	protein_coding	utr	4399
chr9-108989335-108990804	1.50435e-100	-0.325661	0.129	0.267	2.8043e-95	RP24-212K17.5	lincRNA	exon	409
chr9-106260456-106261714	1.79639e-98	-0.336017	0.092	0.218	3.3487e-93	Alas1	protein_coding	exon	12329
chr10-25127775-25128959	6.28433e-97	-0.315557	0.059	0.174	1.17148e-91	Akap7	protein_coding	utr	40130
chr4-120913408-120915028	2.08265e-96	-0.317223	0.042	0.142	3.88233e-91	Exo5	protein_coding	utr	6167
chr2-60870466-60870954	8.09284e-96	-0.346715	0.018	0.1	1.50861e-90	Rbms1	protein_coding	gap	0
chr5-117416646-117417851	3.41175e-95	-0.316973	0.078	0.196	6.35994e-90	Ksr2	protein_coding	gap	0
chr18-61704832-61706191	5.32558e-95	-0.342895	0.044	0.145	9.92758e-90	Pcyox1l	protein_coding	gap	0
chr7-101342836-101343710	2.39224e-92	-0.334043	0.047	0.148	4.45944e-87	Stard10	protein_coding	cds	0
chr13-52794842-52795906	2.98426e-92	-0.32725	0.051	0.156	5.56304e-87	Auh	protein_coding	utr	39212
chr8-13031427-13032063	3.75119e-92	-0.327938	0.04	0.137	6.99271e-87	F7	protein_coding	gap	0
chr7-98800512-98801452	9.79543e-91	-0.31545	0.024	0.107	1.826e-85	Wnt11	protein_coding	exon	33659
chr11-97824958-97825639	5.93198e-90	-0.330641	0.081	0.199	1.1058e-84	Lasp1	protein_coding	gap	0
chr1-170986764-170987295	7.54491e-89	-0.314008	0.021	0.1	1.40647e-83	RP24-65D16.4	lincRNA	exon	297
chr8-11048630-11050303	2.09203e-88	-0.315653	0.04	0.132	3.89981e-83	9530052E02Rik	lincRNA	gap	0
chr5-32195669-32196454	3.7618e-87	-0.309307	0.1	0.217	7.01249e-82	Plb1	protein_coding	exon	36253
chr18-65625949-65627080	9.33113e-85	-0.310664	0.026	0.106	1.73944e-79	Zfp532	protein_coding	gap	0
chr4-88213615-88214406	1.16116e-84	-0.31989	0.069	0.176	2.16456e-79	Focad	protein_coding	gap	0
chr5-136214217-136214977	5.44149e-84	-0.313504	0.024	0.104	1.01436e-78	Sh2b2	protein_coding	utr	3171
chr11-60192108-60193030	2.85826e-83	-0.321379	0.023	0.1	5.32817e-78	Rai1	protein_coding	gap	0
chr4-152353709-152354553	8.72743e-83	-0.308065	0.047	0.143	1.62691e-77	Chd5	protein_coding	cds	0
chr2-165374981-165376273	4.58886e-82	-0.317496	0.023	0.102	8.55423e-77	Zfp334	protein_coding	utr	0
chr3-16020901-16022628	1.16434e-81	-0.318878	0.052	0.148	2.17049e-76	Gm5150	protein_coding	exon	14463
chr8-80981754-80983059	2.01417e-79	-0.31194	0.027	0.103	3.75467e-74	Usp38	protein_coding	cds	0
chr6-50073649-50075800	3.42954e-79	-0.297132	0.034	0.117	6.39311e-74	Gm21786	protein_coding	exon	29991
chr19-46340554-46341290	9.96117e-79	-0.285885	0.066	0.168	1.85689e-73	Tmem180	protein_coding	utr	0
chr3-129904448-129905131	1.9576e-78	-0.295167	0.073	0.18	3.64921e-73	Casp6	protein_coding	gap	0
chr19-10210115-10211502	4.89529e-78	-0.305988	0.04	0.128	9.12545e-73	Myrf	protein_coding	cds	0
chr3-133757777-133759041	1.43562e-77	-0.26923	0.152	0.278	2.67617e-72	Gm26691	lincRNA	exon	196431
chr10-94047786-94048451	2.69522e-77	-0.313347	0.035	0.12	5.02424e-72	Fgd6	protein_coding	gap	0
chr15-98788998-98790105	3.24658e-77	-0.303054	0.042	0.129	6.05204e-72	Wnt1	protein_coding	utr	0
chr14-102867223-102868506	1.4147e-76	-0.287971	0.038	0.123	2.63718e-71	Gm23764	rRNA	exon	61076
chr11-95378760-95380199	4.60389e-75	-0.298065	0.048	0.135	8.58225e-70	Fam117a	protein_coding	cds	0
chr13-111098775-111100092	8.01382e-75	-0.298652	0.049	0.138	1.49388e-69	Actbl2	protein_coding	exon	154920
chr19-22978326-22979560	1.35709e-74	-0.300013	0.038	0.122	2.52978e-69	Trpm3	protein_coding	cds	0
chr1-36469804-36470429	1.74618e-74	-0.301063	0.03	0.109	3.2551e-69	Cnnm4	protein_coding	exon	1190
chr12-91710491-91712085	1.86277e-74	-0.294514	0.054	0.144	3.47245e-69	Ston2	protein_coding	gap	0
chr14-76786952-76787967	3.47189e-74	-0.30653	0.046	0.136	6.47205e-69	1700108F19Rik	processed_transcript	exon	99782
chr19-21376400-21377824	4.07037e-73	-0.27997	0.035	0.117	7.58771e-68	Gda	protein_coding	utr	13482
chr4-129034897-129036367	1.75383e-72	-0.266653	0.127	0.241	3.26936e-67	1700086P04Rik	lincRNA	exon	13729
chr2-38508764-38509670	3.95251e-72	-0.256515	0.056	0.145	7.36799e-67	Nek6	protein_coding	exon	1972
chr14-51218619-51220381	8.44709e-72	-0.288203	0.039	0.12	1.57465e-66	Ear14	protein_coding	cds	14462
chr17-45117399-45120261	8.78267e-72	-0.266917	0.112	0.219	1.6372e-66	Supt3	protein_coding	cds	0
chr1-84147471-84148228	1.06395e-71	-0.296482	0.052	0.14	1.98335e-66	Pid1	protein_coding	gap	0
chr5-147538893-147540138	1.44365e-71	-0.28567	0.032	0.107	2.69115e-66	Pan3	protein_coding	cds	0
chr16-20540344-20540691	1.66467e-71	-0.289277	0.043	0.126	3.10316e-66	Ap2m1	protein_coding	cds	0
chr16-95436560-95437200	1.77245e-71	-0.279651	0.036	0.116	3.30408e-66	Erg	protein_coding	gap	0
chr8-26722384-26723528	2.31733e-71	-0.307845	0.052	0.142	4.31981e-66	2310008N11Rik	lincRNA	exon	91064
chr5-138810401-138812509	4.16593e-71	-0.28925	0.027	0.1	7.76584e-66	Fam20c	protein_coding	utr	323
chr5-113593935-113595178	4.61346e-71	-0.294999	0.047	0.134	8.60009e-66	Wscd2	protein_coding	utr	4209
chr5-36414254-36415710	4.79983e-70	-0.295692	0.046	0.132	8.94751e-65	Sorcs2	protein_coding	exon	16114
chr17-63303327-63304456	4.93511e-70	-0.287358	0.031	0.104	9.19969e-65	Fbxl17	protein_coding	gap	0
chr5-34486518-34488044	1.28625e-69	-0.267054	0.066	0.158	2.39773e-64	Fam193a	protein_coding	utr	61
chr5-72855415-72856077	2.03367e-69	-0.303785	0.028	0.1	3.79102e-64	Tec	protein_coding	gap	0
chr3-103600573-103601708	6.35915e-69	-0.298782	0.084	0.188	1.18543e-63	Syt6	protein_coding	gap	0
chr8-13036125-13037468	9.29884e-69	-0.282638	0.05	0.134	1.73342e-63	F10	protein_coding	utr	0
chr5-148500224-148501855	4.41751e-68	-0.282816	0.055	0.141	8.23481e-63	Ubl3	protein_coding	utr	2775
chr7-47113364-47114296	1.27184e-67	-0.279297	0.032	0.108	2.37088e-62	Ptpn5	protein_coding	gap	0
chr13-30713833-30715200	1.52886e-67	-0.275897	0.034	0.109	2.84999e-62	Dusp22	protein_coding	utr	2601
chr10-27116585-27118192	1.89066e-67	-0.281941	0.037	0.113	3.52443e-62	Lama2	protein_coding	gap	0
chr9-120068034-120069082	2.85472e-67	0.272205	0.204	0.1	5.32157e-62	Cx3cr1	protein_coding	utr	0
chr12-75443871-75444634	5.11637e-67	-0.283687	0.029	0.1	9.53757e-62	Ppp2r5e	protein_coding	utr	6248
chr16-44950686-44952367	3.14317e-66	-0.274759	0.036	0.11	5.85928e-61	Cd200r3	protein_coding	cds	0
chr10-81256428-81258226	4.63437e-66	-0.266856	0.127	0.234	8.63907e-61	Matk	protein_coding	utr	0
chr6-121191215-121192264	8.60922e-66	-0.269472	0.061	0.15	1.60487e-60	Pex26	protein_coding	gap	0
chr7-31058961-31059994	1.25674e-65	-0.258277	0.093	0.192	2.34274e-60	Lgi4	protein_coding	utr	0
chr17-35809343-35809876	1.49755e-65	-0.261756	0.031	0.102	2.79162e-60	Ier3	protein_coding	exon	11807
chr13-6618523-6619199	2.38704e-65	-0.276203	0.055	0.139	4.44975e-60	Pfkp	protein_coding	cds	0
chr2-27246373-27247816	8.93059e-65	-0.264817	0.04	0.12	1.66478e-59	Sardh	protein_coding	utr	0
chr8-12800275-12801328	1.01586e-64	-0.2706	0.037	0.113	1.8937e-59	Atp11a	protein_coding	gap	0
chr10-67632940-67634087	2.10111e-64	-0.26467	0.033	0.105	3.91675e-59	Gm10797	protein_coding	utr	58676
chr3-135191356-135192380	2.16841e-64	-0.250747	0.037	0.111	4.04219e-59	Cenpe	protein_coding	exon	20182
chr11-113490904-113492737	2.67391e-64	-0.259128	0.031	0.101	4.98452e-59	Slc39a11	protein_coding	gap	0
chr14-32508296-32509935	4.46013e-63	-0.271116	0.037	0.109	8.31426e-58	Ercc6	protein_coding	exon	3585
chr1-131754179-131755378	4.93114e-63	-0.27074	0.05	0.131	9.19229e-58	Slc26a9	protein_coding	cds	0
chr6-108570336-108571739	7.26237e-63	-0.25427	0.124	0.23	1.3538e-57	Itpr1	protein_coding	utr	19226
chr1-191165953-191168506	9.73817e-63	-0.257805	0.074	0.167	1.81532e-57	Fam71a	protein_coding	exon	1135
chr16-30672809-30673412	3.65734e-62	-0.281279	0.038	0.111	6.81776e-57	Fam43a	protein_coding	utr	70011
chr9-121707895-121709097	4.96117e-62	-0.261901	0.072	0.16	9.24826e-57	Deb1	protein_coding	exon	1291
chr10-51520832-51521986	2.77977e-61	-0.251744	0.064	0.149	5.18186e-56	Lilrb4	protein_coding	utr	24218
chr4-55730084-55731003	7.98016e-61	-0.261871	0.085	0.178	1.48761e-55	Gm12506	lincRNA	exon	93182
chr11-11656291-11657578	1.00993e-60	-0.264548	0.034	0.104	1.88265e-55	Gm11999	processed_transcript	gap	0
chr4-102607353-102608734	1.329e-60	-0.266136	0.088	0.184	2.47743e-55	Pde4b	protein_coding	utr	93
chr11-100993687-100995305	1.87316e-60	-0.258747	0.077	0.167	3.49181e-55	Atp6v0a1	protein_coding	exon	14146
chr6-95551808-95553029	2.54583e-60	-0.26064	0.04	0.114	4.74576e-55	Suclg2	protein_coding	gap	0
chr15-62907602-62909001	3.16068e-60	-0.275823	0.04	0.114	5.89191e-55	Pvt1	lincRNA	exon	529505
chr9-55254894-55256017	3.66156e-60	-0.267539	0.053	0.134	6.82563e-55	Nrg4	protein_coding	gap	0
chr18-7283386-7284998	5.12686e-60	-0.254165	0.032	0.101	9.55714e-55	Armc4	protein_coding	gap	0
chr14-70106382-70107753	1.22056e-59	-0.277622	0.059	0.142	2.27528e-54	Bin3	protein_coding	gap	0
chr1-134908978-134910227	1.28043e-59	-0.276627	0.034	0.105	2.38688e-54	Ppp1r12b	protein_coding	gap	0
chr2-73592152-73593365	1.04028e-58	-0.251157	0.042	0.115	1.93921e-53	Chrna1	protein_coding	exon	11813
chr7-44826479-44827061	1.731e-58	-0.276733	0.034	0.105	3.22681e-53	Il4i1	protein_coding	gap	0
chr13-30576526-30577372	4.03579e-58	-0.257802	0.039	0.112	7.52324e-53	Uqcrfs1	protein_coding	exon	31163
chr3-104790358-104791210	1.99076e-57	-0.254252	0.035	0.102	3.71104e-52	Rhoc	protein_coding	gap	0
chr6-123115858-123116995	4.85614e-57	-0.271902	0.084	0.174	9.05248e-52	Clec4a2	protein_coding	gap	0
chr8-40594842-40595639	5.39514e-57	-0.268028	0.063	0.146	1.00572e-51	Mtmr7	protein_coding	gap	0
chr15-39966450-39966940	1.24905e-56	-0.272926	0.036	0.105	2.32839e-51	Lrp12	protein_coding	exon	22455
chr19-22915481-22917620	2.59477e-56	-0.252636	0.045	0.118	4.83698e-51	Trpm3	protein_coding	gap	0
chr12-16846801-16847808	2.30723e-55	-0.256925	0.048	0.119	4.30098e-50	E2f6	protein_coding	utr	20057
chr17-45790685-45791345	3.24704e-55	-0.263758	0.038	0.105	6.05291e-50	F630040K05Rik	lincRNA	exon	2090
chr5-113805111-113805809	3.27482e-55	-0.268038	0.036	0.103	6.10469e-50	Tmem119	protein_coding	exon	4594
chr18-38938462-38939620	4.11233e-55	-0.255671	0.049	0.124	7.66591e-50	Arhgap26	protein_coding	gap	0
chr19-36688021-36689631	1.06373e-54	-0.252387	0.049	0.12	1.98293e-49	1500017E21Rik	processed_transcript	gap	0
chr10-67717398-67718164	1.82536e-54	-0.265183	0.061	0.141	3.40272e-49	Gm10797	protein_coding	utr	143134
chr6-135153246-135154105	3.68174e-54	-0.261549	0.079	0.163	6.86324e-49	Hebp1	protein_coding	gap	0
chr2-11797721-11798862	1.32583e-53	-0.256665	0.052	0.125	2.47151e-48	Ankrd16	protein_coding	exon	7391
chr9-63246348-63247335	1.8538e-51	-0.250141	0.059	0.133	3.45572e-46	Map2k5	protein_coding	gap	0
chr13-112317527-112318558	9.61881e-51	-0.251447	0.044	0.111	1.79307e-45	Ankrd55	protein_coding	cds	0
chr12-52628418-52629088	1.06114e-50	-0.252894	0.039	0.103	1.97811e-45	1700031P21Rik	lincRNA	exon	26095
chr8-95012062-95013067	4.57432e-50	-0.255775	0.056	0.128	8.52713e-45	Gpr56	protein_coding	cds	0
