# Supplementary material for: Multi-omics computational analysis unveils the involvement of AP-1 and CTCF in hysteresis of chromatin states during macrophage polarization
Source: Front Immunol. 2023 Dec 20;14:1304778. doi: 10.3389/fimmu.2023.1304778 (PMC10761412; doi:10.3389/fimmu.2023.1304778)
Supplement: Supplementary file 10 [file Table_9.xlsx]

## Sheet: da_peaks
	p_val	avg_log2FC	pct.1	pct.2	p_val_adj	closest gene sybmol	gene_biotype	type	distance to TSS
chr11-48862832-48864837	0	-0.596008	0.019	0.236	0	Irgm1	protein_coding	exon	0
chr11-53780851-53782351	0	-0.711956	0.014	0.31	0	Gm12216	protein_coding	exon	1066
chr16-10779883-10781489	0	-0.710619	0.018	0.33	0	Socs1	protein_coding	utr	2318
chr18-60392757-60394752	0	-0.656721	0.005	0.239	0	Iigp1	protein_coding	utr	129
chr3-142638182-142640409	0	-0.636044	0.023	0.287	0	Gbp2	protein_coding	utr	173
chr6-42360769-42363309	0	-0.607646	0.024	0.261	0	Epha1	protein_coding	cds	0
chr16-10843411-10844813	1.62942849998443e-320	-0.519317	0.072	0.336	3.03746654967598e-315	Rmi2	protein_coding	gap	0
chr6-129229708-129230700	6.36949e-298	-0.543697	0.022	0.225	1.18736e-292	2310001H17Rik	lincRNA	gap	0
chr11-48926184-48928362	5.51826e-286	-0.551434	0.017	0.203	1.02868e-280	Gm12185	protein_coding	utr	0
chr16-10769360-10771163	1.26135e-284	-0.532399	0.027	0.231	2.35131e-279	Socs1	protein_coding	utr	12644
chr5-92344950-92346627	6.12658e-281	-0.561956	0.007	0.173	1.14207e-275	Art3	protein_coding	gap	0
chr17-23652910-23654848	1.60129e-277	-0.528303	0.052	0.279	2.98501e-272	Ccdc64b	protein_coding	exon	5674
chr3-142576763-142578699	6.58855e-276	-0.524051	0.033	0.243	1.22819e-270	Gbp3	protein_coding	utr	3553
chr18-60380534-60382727	5.66802e-270	-0.535639	0.05	0.27	1.05659e-264	Iigp1	protein_coding	utr	0
chr18-61383518-61385660	1.08491e-254	-0.521805	0.026	0.214	2.02241e-249	Ppargc1b	protein_coding	gap	0
chr18-60375494-60376566	1.1037e-253	-0.505427	0.006	0.155	2.05744e-248	Iigp1	protein_coding	utr	0
chr11-48870535-48872720	2.29996e-253	-0.430881	0.224	0.496	4.28743e-248	Irgm1	protein_coding	utr	0
chr12-104213486-104215013	5.11443e-250	-0.506028	0.026	0.216	9.53395e-245	Serpina3f	protein_coding	utr	0
chr3-121329437-121331179	1.04725e-245	-0.500083	0.055	0.27	1.9522e-240	Alg14	protein_coding	gap	0
chr16-10774439-10775005	1.25342e-243	-0.486583	0.009	0.161	2.33653e-238	Socs1	protein_coding	utr	8802
chr2-167804489-167806124	2.51768e-243	-0.483085	0.087	0.318	4.69328e-238	9230111E07Rik	lincRNA	exon	21002
chr2-173217442-173219921	2.52045e-243	-0.479362	0.092	0.326	4.69845e-238	Zbp1	protein_coding	cds	0
chr3-142627810-142629081	3.99033e-242	-0.482628	0.004	0.143	7.43849e-237	Gbp2	protein_coding	gap	0
chr4-95302434-95304357	1.66294e-230	-0.486759	0.048	0.248	3.09994e-225	Gm12708	lincRNA	exon	92706
chr3-142619297-142621435	1.34521e-224	-0.457651	0.113	0.347	2.50764e-219	Gbp2	protein_coding	utr	0
chr4-124737320-124739220	3.60485e-224	-0.451584	0.107	0.337	6.71991e-219	Gm12915	processed_transcript	gap	0
chr6-42338640-42339662	7.39202e-224	-0.465078	0.015	0.169	1.37797e-218	Zyx	protein_coding	exon	10165
chr5-105145072-105146226	1.77439e-218	-0.479423	0.022	0.185	3.3077e-213	Gbp4	protein_coding	exon	5485
chr16-10787034-10787611	4.87113e-213	-0.454674	0.01	0.149	9.08043e-208	Tnp2	protein_coding	utr	324
chr19-9985663-9987008	6.27717e-212	0.413907	0.224	0.057	1.17015e-206	Best1	protein_coding	cds	0
chr3-142523560-142525144	8.66248e-204	-0.454169	0.004	0.121	1.6148e-198	Gbp5	protein_coding	utr	1215
chr14-27404926-27406231	6.06676e-199	-0.454184	0.034	0.201	1.13092e-193	Arhgef3	protein_coding	utr	1021
chr1-10219608-10220879	2.36748e-198	-0.466232	0.014	0.153	4.41329e-193	Arfgef1	protein_coding	gap	0
chr6-129623218-129624146	5.49039e-195	-0.440781	0.01	0.138	1.02348e-189	Klrk1	protein_coding	utr	0
chr6-37143035-37144702	1.85391e-194	-0.462456	0.048	0.229	3.45593e-189	Dgki	protein_coding	gap	0
chr4-129009535-129010116	6.89601e-194	-0.428182	0.014	0.151	1.28551e-188	Ak2	protein_coding	gap	0
chr19-29402346-29403958	1.39071e-193	-0.442645	0.032	0.194	2.59246e-188	Pdcd1lg2	protein_coding	exon	6960
chr8-120756966-120758346	1.49639e-191	-0.467855	0.027	0.181	2.78946e-186	Gm20388	protein_coding	gap	0
chr5-64860886-64862252	1.97202e-191	-0.448726	0.07	0.257	3.6761e-186	Klf3	protein_coding	utr	30756
chr11-53780340-53780547	2.684e-190	-0.440165	0.005	0.121	5.00333e-185	Irf1	protein_coding	utr	1965
chr12-73876167-73876949	3.36148e-190	-0.436857	0.007	0.131	6.26624e-185	Hif1a	protein_coding	exon	24425
chr1-177260313-177261411	7.23349e-190	-0.455701	0.04	0.21	1.34842e-184	Akt3	protein_coding	exon	2109
chr5-105138684-105140264	4.89694e-187	-0.455642	0.025	0.175	9.12854e-182	Gbp4	protein_coding	utr	0
chr1-172590005-172591069	1.07872e-186	-0.419672	0.078	0.271	2.01088e-181	Slamf8	protein_coding	cds	0
chr12-32339607-32340746	6.39706e-183	-0.448834	0.025	0.171	1.1925e-177	Ccdc71l	protein_coding	exon	37957
chr12-25143210-25143919	7.54333e-182	-0.434864	0.019	0.156	1.40617e-176	Id2	protein_coding	exon	47117
chr14-7986603-7987692	3.48315e-181	-0.441842	0.021	0.163	6.49305e-176	Dnase1l3	protein_coding	cds	0
chr7-90066854-90068615	5.84303e-180	-0.421696	0.074	0.267	1.08922e-174	2310010J17Rik	lincRNA	exon	56242
chr16-24822205-24823182	1.12131e-177	-0.461317	0.03	0.18	2.09028e-172	Lpp	protein_coding	gap	0
chr14-59185302-59186490	3.42022e-177	-0.440708	0.025	0.17	6.37573e-172	Gm5142	protein_coding	exon	6552
chr5-105557427-105558984	2.19635e-176	-0.439423	0.041	0.205	4.09429e-171	Lrrc8c	protein_coding	utr	0
chr6-134225214-134225959	6.1737e-173	-0.413777	0.005	0.113	1.15086e-167	Etv6	protein_coding	gap	0
chr4-83327472-83328584	3.90052e-170	-0.424466	0.022	0.159	7.27109e-165	Ttc39b	protein_coding	exon	3216
chr1-149840274-149842202	3.87873e-167	-0.38006	0.147	0.362	7.23046e-162	Pla2g4a	protein_coding	cds	0
chr2-132109245-132109910	7.11668e-167	-0.427557	0.042	0.202	1.32664e-161	Slc23a2	protein_coding	gap	0
chr1-151000990-151002442	2.4647e-165	-0.425723	0.037	0.189	4.59451e-160	Gm29188	lincRNA	gap	0
chr11-83117894-83118601	6.01268e-165	-0.412136	0.008	0.116	1.12084e-159	Slfn1	protein_coding	gap	0
chr18-60238451-60239297	6.22004e-165	-0.396805	0.004	0.106	1.1595e-159	Gm4951	protein_coding	gap	0
chr8-83199868-83201522	4.02852e-164	-0.430901	0.037	0.188	7.50968e-159	Tbc1d9	protein_coding	gap	0
chr14-76760252-76760923	4.84465e-164	-0.419141	0.02	0.15	9.03105e-159	1700108F19Rik	processed_transcript	exon	73082
chr2-146415596-146416879	5.71389e-164	-0.415082	0.017	0.142	1.06514e-158	Ralgapa2	protein_coding	gap	0
chr11-58190736-58192181	7.18369e-164	-0.412378	0.006	0.11	1.33913e-158	Igtp	protein_coding	exon	7374
chr5-21366339-21367840	1.47188e-161	-0.426051	0.025	0.16	2.74377e-156	Ccdc146	protein_coding	gap	0
chr3-81148913-81150481	3.33752e-161	-0.40974	0.011	0.125	6.22158e-156	Pdgfc	protein_coding	gap	0
chr1-150014646-150015965	6.50928e-160	-0.415549	0.014	0.133	1.21341e-154	Pla2g4a	protein_coding	exon	53355
chr11-100904528-100905297	6.97066e-160	-0.407789	0.007	0.114	1.29942e-154	Stat3	protein_coding	cds	0
chr2-103721398-103722136	9.60005e-160	-0.397571	0.004	0.102	1.78957e-154	Nat10	protein_coding	cds	0
chr2-103682026-103683467	2.51155e-159	-0.419226	0.027	0.165	4.68185e-154	Abtb2	protein_coding	cds	0
chr16-36597768-36598850	7.58493e-158	-0.424692	0.037	0.184	1.41393e-152	Cd86	protein_coding	utr	5018
chr19-6155988-6158127	3.71628e-157	-0.385657	0.133	0.332	6.92763e-152	Batf2	protein_coding	gap	0
chr11-49086560-49087397	3.99101e-157	-0.41859	0.038	0.184	7.43976e-152	Olfr56	protein_coding	utr	0
chr11-58192519-58193724	4.70203e-157	-0.387108	0.007	0.113	8.7652e-152	Igtp	protein_coding	exon	5831
chr8-120711045-120711608	6.78864e-157	-0.402858	0.012	0.126	1.26549e-151	Gm20388	protein_coding	gap	0
chr9-62057500-62058669	9.62238e-157	-0.40843	0.037	0.185	1.79374e-151	Glce	protein_coding	utr	0
chr1-171030200-171031614	6.35482e-155	-0.401632	0.005	0.102	1.18462e-149	Fcgr4	protein_coding	utr	438
chr19-29366089-29367603	8.97475e-154	-0.387824	0.118	0.309	1.67301e-148	Plgrkt	protein_coding	utr	0
chr12-69365632-69366242	1.96844e-153	-0.416206	0.019	0.141	3.66942e-148	Gm9887	protein_coding	cds	5592
chr7-106235502-106237391	3.77199e-153	-0.365663	0.181	0.388	7.03149e-148	Gvin1	protein_coding	exon	20175
chr3-95632111-95633158	4.19475e-153	-0.396891	0.082	0.261	7.81956e-148	Ensa	protein_coding	utr	8
chr15-74930331-74932937	1.32663e-152	-0.345673	0.233	0.443	2.473e-147	Ly6e	protein_coding	exon	22113
chr3-144122924-144124019	3.14497e-152	-0.402533	0.021	0.145	5.86263e-147	Lmo4	protein_coding	utr	64510
chr1-59608037-59609173	4.02712e-152	-0.404726	0.015	0.132	7.50708e-147	Sumo1	protein_coding	gap	0
chr18-60209859-60212208	4.25233e-152	-0.391363	0.094	0.278	7.9269e-147	Gm4951	protein_coding	utr	0
chr10-34127275-34128903	4.82585e-152	-0.384095	0.114	0.301	8.99601e-147	Fam26f	protein_coding	cds	0
chr11-73128079-73128916	5.31401e-152	-0.401502	0.033	0.176	9.906e-147	Itgae	protein_coding	gap	0
chr1-174030982-174032227	9.89797e-151	-0.405711	0.021	0.146	1.84511e-145	Ifi205	protein_coding	utr	0
chr3-27828427-27829573	1.24319e-150	-0.37411	0.005	0.1	2.31748e-145	Tmem212	protein_coding	utr	36492
chr5-100636613-100637487	4.84674e-150	-0.410974	0.041	0.187	9.03495e-145	Coq2	protein_coding	utr	17235
chr10-19167311-19168357	2.5598e-149	-0.387661	0.049	0.199	4.7718e-144	Tnfaip3	protein_coding	exon	151653
chr9-21135544-21136774	4.4601e-149	-0.410643	0.039	0.181	8.3142e-144	Cdc37	protein_coding	utr	1766
chr9-45277985-45278399	1.56711e-146	-0.395561	0.022	0.145	2.92129e-141	Il10ra	protein_coding	exon	8835
chr5-105292184-105294379	7.86228e-146	-0.395957	0.019	0.137	1.46563e-140	Gbp6	protein_coding	utr	0
chr11-48993101-48994635	1.45826e-145	-0.402879	0.019	0.138	2.71839e-140	Tgtp1	protein_coding	utr	0
chr19-6163631-6165075	9.72401e-145	-0.392812	0.057	0.214	1.81268e-139	Batf2	protein_coding	cds	0
chr3-121493777-121494462	1.99046e-144	-0.379699	0.008	0.106	3.71047e-139	Slc44a3	protein_coding	gap	0
chr13-112601479-112602994	3.73112e-144	-0.375039	0.011	0.117	6.95529e-139	Ddx4	protein_coding	cds	0
chr4-93550773-93551494	4.38376e-144	-0.357231	0.007	0.102	8.1719e-139	Gm12649	lincRNA	gap	0
chr6-38967439-38968358	1.43742e-142	-0.389721	0.031	0.16	2.67954e-137	Tbxas1	protein_coding	gap	0
chr1-36986684-36987671	2.41541e-142	-0.388885	0.037	0.176	4.50264e-137	n-R5s210	rRNA	exon	17767
chr4-128617572-128619521	3.9378e-142	-0.392577	0.03	0.161	7.34058e-137	Tlr12	protein_coding	cds	0
chr19-47621267-47622083	4.28476e-142	-0.391627	0.019	0.135	7.98735e-137	Slk	protein_coding	gap	0
chr7-125582785-125583590	6.22181e-142	-0.379898	0.049	0.197	1.15983e-136	Il4ra	protein_coding	utr	3312
chr2-68786965-68788219	5.1816e-141	-0.382041	0.05	0.196	9.65918e-136	4932414N04Rik	protein_coding	utr	38497
chr14-74944585-74944928	1.10469e-140	-0.378804	0.01	0.11	2.05928e-135	Lrch1	protein_coding	gap	0
chr16-93798113-93799394	1.43134e-140	-0.379015	0.01	0.11	2.6682e-135	Dopey2	protein_coding	cds	0
chr6-108146101-108146907	1.86465e-140	-0.37425	0.008	0.106	3.47595e-135	Sumf1	protein_coding	gap	0
chr16-24027016-24028443	8.8844e-140	-0.394279	0.033	0.165	1.65617e-134	Bcl6	protein_coding	exon	38163
chr11-53762419-53764441	1.80638e-139	-0.297544	0.313	0.518	3.36733e-134	Irf1	protein_coding	exon	5572
chr2-136024955-136027247	3.34064e-139	-0.373058	0.008	0.103	6.22739e-134	Plcb4	protein_coding	utr	10361
chr4-19855770-19856753	8.21994e-139	0.351705	0.139	0.03	1.5323e-133	Slc7a13	protein_coding	utr	13551
chr11-49080440-49082168	1.20491e-138	-0.395733	0.044	0.184	2.24611e-133	Olfr56	protein_coding	gap	0
chr5-123896892-123898130	1.79985e-138	-0.383735	0.06	0.215	3.35515e-133	Denr	protein_coding	exon	9044
chr1-52170105-52171133	5.17398e-138	-0.390059	0.034	0.165	9.64497e-133	Gls	protein_coding	gap	0
chr9-61331856-61332817	7.33428e-138	-0.369843	0.009	0.108	1.36721e-132	Gm10655	lincRNA	exon	37979
chr12-69512972-69513543	9.82561e-138	-0.389705	0.03	0.158	1.83162e-132	Vcpkmt	protein_coding	utr	64084
chr19-47890137-47891360	4.02987e-137	-0.392899	0.043	0.183	7.5122e-132	Cfap43	protein_coding	gap	0
chr8-46431745-46432839	8.34246e-137	-0.391147	0.009	0.107	1.55514e-131	Acsl1	protein_coding	exon	38201
chr5-100643099-100644546	1.61048e-136	-0.38717	0.078	0.243	3.00215e-131	Coq2	protein_coding	utr	10176
chr19-41442078-41442877	5.38034e-136	-0.381666	0.096	0.267	1.00297e-130	Lcor	protein_coding	exon	39767
chr7-144990462-144992175	6.58876e-136	-0.398434	0.039	0.176	1.22823e-130	Ccnd1	protein_coding	exon	50592
chr8-46335563-46336836	1.50861e-135	-0.387673	0.038	0.174	2.81225e-130	Helt	protein_coding	exon	40891
chr6-108245854-108247018	4.58638e-135	-0.379477	0.041	0.177	8.54961e-130	Itpr1	protein_coding	gap	0
chr1-89015140-89016194	5.66424e-134	-0.386972	0.02	0.135	1.05589e-128	1700067G17Rik	lincRNA	exon	0
chr10-86122920-86124581	1.38719e-133	-0.379472	0.031	0.157	2.58589e-128	Syn3	protein_coding	gap	0
chr5-100587460-100588490	1.39832e-133	-0.370328	0.029	0.154	2.60665e-128	Plac8	protein_coding	exon	15214
chr19-34552795-34554030	5.12789e-133	-0.386379	0.059	0.209	9.55906e-128	Ifit2	protein_coding	gap	0
chr3-27288309-27289381	5.37357e-133	-0.378809	0.017	0.125	1.0017e-127	Nceh1	protein_coding	utr	3700
chr1-184048533-184049394	1.22653e-132	-0.378807	0.059	0.207	2.28642e-127	Dusp10	protein_coding	gap	0
chr17-74666900-74668420	2.45856e-132	-0.38006	0.039	0.173	4.58307e-127	Birc6	protein_coding	gap	0
chr19-11494201-11495051	1.02401e-131	-0.368842	0.011	0.111	1.90889e-126	Gm8369	protein_coding	gap	0
chr10-80098539-80098996	1.12548e-131	-0.374696	0.022	0.138	2.09805e-126	Sbno2	protein_coding	gap	0
chr10-19209082-19210879	6.24538e-131	-0.386774	0.016	0.122	1.16422e-125	Olig3	protein_coding	exon	145680
chr2-79227137-79228905	8.66512e-131	-0.34957	0.143	0.329	1.61529e-125	Itga4	protein_coding	exon	26520
chr13-37419519-37421939	1.20006e-130	-0.38567	0.015	0.117	2.23706e-125	Gm4035	lincRNA	exon	0
chr16-17467033-17468256	1.32402e-130	-0.368832	0.012	0.112	2.46814e-125	Crkl	protein_coding	gap	0
chr11-82100959-82102179	2.23257e-130	-0.355943	0.126	0.307	4.1618e-125	Ccl12	protein_coding	cds	0
chr4-109939383-109940592	2.75226e-130	-0.361603	0.015	0.117	5.13057e-125	Faf1	protein_coding	gap	0
chr1-157047478-157048897	7.07112e-130	-0.366201	0.042	0.179	1.31815e-124	Gm28694	lincRNA	gap	0
chr2-144714161-144714971	4.48002e-129	-0.360625	0.011	0.107	8.35133e-124	Dtd1	protein_coding	gap	0
chr2-122665094-122666828	1.36366e-128	-0.375561	0.054	0.194	2.54204e-123	Slc30a4	protein_coding	utr	14404
chr1-136635573-136637306	1.74794e-128	-0.384453	0.032	0.157	3.2584e-123	Zfp281	protein_coding	utr	5519
chr1-37427049-37428222	2.16395e-128	-0.375035	0.02	0.13	4.03388e-123	Coa5	protein_coding	gap	0
chr6-28292122-28293837	6.78472e-128	-0.372601	0.083	0.244	1.26476e-122	Zfp800	protein_coding	gap	0
chr6-42343479-42344785	1.09313e-126	-0.36047	0.063	0.211	2.03773e-121	Zyx	protein_coding	exon	5042
chr12-104190125-104191173	1.40487e-126	-0.38418	0.038	0.167	2.61886e-121	Serpina3f	protein_coding	exon	23370
chr5-100638731-100639359	2.00018e-126	-0.370959	0.024	0.14	3.72859e-121	Coq2	protein_coding	utr	15363
chr19-11697669-11698872	2.87579e-126	-0.366541	0.028	0.148	5.36085e-121	Oosp3	protein_coding	gap	0
chr6-87037665-87038636	5.40296e-126	-0.382625	0.05	0.191	1.00718e-120	Gfpt1	protein_coding	exon	4209
chr11-117989398-117990400	9.55217e-126	-0.346323	0.129	0.306	1.78065e-120	Pgs1	protein_coding	gap	0
chr13-55016480-55016791	1.31949e-125	-0.364419	0.012	0.107	2.4597e-120	Hk3	protein_coding	gap	0
chr7-125579697-125580665	1.76143e-125	-0.379016	0.031	0.151	3.28353e-120	Il4ra	protein_coding	utr	224
chr8-14985924-14987036	1.83897e-125	-0.345762	0.018	0.125	3.42807e-120	Arhgef10	protein_coding	gap	0
chr16-23314355-23315582	5.68757e-125	0.317608	0.238	0.102	1.06024e-119	St6gal1	protein_coding	gap	0
chr6-29556548-29557684	9.10135e-125	-0.374135	0.013	0.11	1.69661e-119	Tnpo3	protein_coding	cds	0
chr11-117968254-117970144	2.21286e-124	-0.331393	0.164	0.351	4.12506e-119	Socs3	protein_coding	utr	0
chr16-57130718-57131342	3.47295e-124	-0.358934	0.012	0.106	6.47403e-119	Tomm70a	protein_coding	gap	0
chr3-142495982-142497688	4.60164e-124	-0.364129	0.098	0.265	8.57806e-119	Gbp5	protein_coding	utr	0
chr16-55635782-55637477	1.50048e-123	-0.375645	0.052	0.192	2.7971e-118	Nfkbiz	protein_coding	utr	173897
chr13-94169064-94169803	1.92633e-123	0.320813	0.253	0.112	3.59093e-118	Lhfpl2	protein_coding	gap	0
chr10-117274878-117276333	8.77923e-123	0.313995	0.111	0.02	1.63656e-117	Lyz2	protein_coding	utr	1000
chr1-173490462-173491911	2.09001e-122	-0.369344	0.027	0.143	3.89604e-117	Gm4955	protein_coding	utr	0
chr10-19067753-19068749	1.03799e-121	-0.36083	0.013	0.112	1.93495e-116	Tnfaip3	protein_coding	exon	52095
chr4-148069092-148070757	1.11221e-121	-0.365277	0.042	0.169	2.0733e-116	Agtrap	protein_coding	utr	6303
chr15-36683680-36684952	2.17958e-121	-0.352514	0.014	0.112	4.06302e-116	Pabpc1	protein_coding	exon	74706
chr17-71213792-71216595	2.31037e-121	-0.33892	0.156	0.337	4.30683e-116	Lpin2	protein_coding	cds	0
chr13-33076124-33077706	2.47586e-121	-0.345699	0.154	0.335	4.61532e-116	Serpinb1b	protein_coding	exon	6418
chr6-51543745-51546391	3.20719e-121	-0.328067	0.174	0.359	5.97861e-116	Snx10	protein_coding	utr	0
chr11-76897681-76898199	5.54597e-121	-0.356579	0.019	0.125	1.03384e-115	Tmigd1	protein_coding	exon	3959
chr10-34088682-34089930	1.14254e-120	-0.36685	0.026	0.14	2.12985e-115	Trappc3l	protein_coding	gap	0
chr17-10231969-10233111	2.70031e-120	-0.37179	0.044	0.172	5.03373e-115	Qk	protein_coding	gap	0
chr11-58183246-58185540	3.85114e-118	-0.357311	0.093	0.253	7.17903e-113	Mrpl22	protein_coding	utr	3680
chr2-101732143-101733706	5.22778e-118	-0.358569	0.088	0.244	9.74526e-113	Prr5l	protein_coding	gap	0
chr13-10220032-10221104	6.3842e-118	-0.347431	0.012	0.104	1.1901e-112	Chrm3	protein_coding	gap	0
chr10-117909992-117910830	2.91563e-117	-0.36226	0.014	0.11	5.4351e-112	Rap1b	protein_coding	exon	64056
chr8-128110772-128111529	3.14718e-116	-0.369613	0.023	0.129	5.86676e-111	Nrp1	protein_coding	exon	247543
chr8-94484907-94486173	3.54008e-116	-0.356793	0.024	0.132	6.59918e-111	Nlrc5	protein_coding	gap	0
chr16-97462269-97463817	5.86835e-116	-0.350701	0.085	0.241	1.09394e-110	Mx1	protein_coding	utr	0
chr14-27198060-27199615	1.81162e-115	-0.348628	0.012	0.105	3.3771e-110	Arhgef3	protein_coding	exon	38423
chr6-121225753-121227148	2.00583e-115	-0.351399	0.067	0.214	3.73912e-110	Tuba8	protein_coding	cds	0
chr17-29397842-29398472	2.42262e-115	-0.352067	0.063	0.203	4.51607e-110	Fgd2	protein_coding	utr	18181
chr4-133439709-133441193	4.33217e-115	-0.346244	0.023	0.128	8.07573e-110	Slc9a1	protein_coding	utr	16006
chr3-15178940-15179892	1.48072e-114	-0.341598	0.016	0.111	2.76026e-109	RP24-150C17.1	lincRNA	exon	7497
chr3-105392498-105393497	1.67927e-114	-0.344642	0.055	0.187	3.13037e-109	Kcnd3	protein_coding	exon	58832
chr12-81821605-81822525	4.53526e-114	-0.349395	0.032	0.149	8.45431e-109	Pcnx	protein_coding	exon	37504
chr1-180292812-180293469	6.9224e-114	-0.349027	0.024	0.13	1.29042e-108	Psen2	protein_coding	exon	29373
chr2-38508764-38509670	9.35679e-114	-0.341094	0.056	0.188	1.74423e-108	Nek6	protein_coding	exon	1972
chr16-10450837-10453378	9.79314e-114	-0.336461	0.127	0.297	1.82557e-108	Tvp23a	protein_coding	exon	3474
chr2-52456950-52457764	1.32201e-113	-0.34588	0.012	0.102	2.4644e-108	Cacnb4	protein_coding	gap	0
chr6-28822026-28822623	1.58067e-113	-0.360346	0.014	0.108	2.94657e-108	Lrrc4	protein_coding	gap	0
chr5-105061886-105063020	4.16615e-113	-0.336353	0.014	0.107	7.76625e-108	Gbp8	protein_coding	gap	0
chr1-184572813-184574016	9.28584e-113	-0.343325	0.026	0.133	1.731e-107	1700112H15Rik	lincRNA	exon	15121
chr12-108856584-108858643	1.22487e-112	-0.334109	0.018	0.111	2.28332e-107	Slc25a47	protein_coding	utr	0
chr17-44435860-44437022	7.08628e-112	-0.345677	0.038	0.157	1.32098e-106	Runx2	protein_coding	utr	58964
chr18-36491205-36491992	1.35808e-111	-0.343917	0.04	0.161	2.53164e-106	Hbegf	protein_coding	utr	12936
chr6-17654690-17656009	1.56702e-111	-0.346771	0.037	0.154	2.92113e-106	Capza2	protein_coding	gap	0
chr14-122747438-122748408	5.5937e-111	-0.344366	0.015	0.107	1.04274e-105	Pcca	protein_coding	gap	0
chr6-129314903-129316798	6.75046e-111	-0.356968	0.055	0.185	1.25837e-105	4922502D21Rik	protein_coding	utr	5366
chr17-79583586-79584889	9.36916e-110	-0.351657	0.054	0.184	1.74653e-104	Rmdn2	protein_coding	exon	30010
chr13-55004438-55004978	1.44762e-109	-0.351658	0.019	0.119	2.69855e-104	Unc5a	protein_coding	cds	0
chr3-142590090-142591263	3.95346e-109	-0.332757	0.093	0.248	7.36976e-104	Gbp5	protein_coding	exon	3583
chr11-49063593-49064635	6.9567e-109	-0.342046	0.016	0.109	1.29682e-103	Tgtp2	protein_coding	utr	0
chr15-5262390-5263533	1.08286e-107	-0.3381	0.022	0.122	2.01859e-102	Ptger4	protein_coding	exon	18202
chr11-53769126-53770844	1.82331e-107	-0.299101	0.212	0.389	3.39889e-102	Irf1	protein_coding	utr	0
chr2-68434056-68435160	4.57836e-107	-0.326897	0.02	0.117	8.53466e-102	Stk39	protein_coding	gap	0
chr13-99286852-99288455	6.08963e-107	-0.299497	0.177	0.352	1.13519e-101	Ptcd2	protein_coding	utr	31193
chr1-136577906-136578828	7.66748e-107	-0.347517	0.044	0.164	1.42932e-101	RP24-68C1.4	lincRNA	exon	0
chr13-37330492-37331389	1.47801e-106	-0.344494	0.042	0.161	2.75521e-101	Ly86	protein_coding	exon	13955
chr9-78149185-78150122	2.89651e-106	-0.329577	0.013	0.101	5.39947e-101	Ick	protein_coding	gap	0
chr11-55394298-55395391	9.07261e-106	-0.333067	0.015	0.103	1.69125e-100	Sparc	protein_coding	utr	0
chr13-95494151-95495578	9.43144e-106	-0.337104	0.085	0.231	1.75814e-100	S100z	protein_coding	exon	15495
chr13-10210055-10211423	1.08041e-105	-0.346078	0.093	0.243	2.01402e-100	Chrm3	protein_coding	gap	0
chr17-50204886-50205941	9.62988e-105	-0.331436	0.015	0.104	1.79513e-99	Rftn1	protein_coding	exon	14211
chr9-21514823-21515961	1.9989e-104	-0.335458	0.015	0.1	3.72621e-99	Tmed1	protein_coding	exon	4636
chr6-54939275-54941499	9.74766e-104	-0.325565	0.086	0.23	1.81709e-98	Nod1	protein_coding	cds	0
chr11-21014028-21015475	2.94124e-103	-0.330933	0.032	0.139	5.48286e-98	Peli1	protein_coding	exon	75815
chr7-88225024-88226499	6.45201e-103	-0.339372	0.074	0.212	1.20274e-97	Ctsc	protein_coding	exon	51585
chr13-33083927-33084562	7.65265e-103	-0.323169	0.014	0.101	1.42655e-97	Serpinb1b	protein_coding	utr	0
chr6-127245244-127246269	1.0749e-102	-0.347897	0.019	0.112	2.00375e-97	9330179D12Rik	lincRNA	exon	32832
chr11-119394293-119394594	1.60877e-102	-0.338233	0.017	0.108	2.99896e-97	Rnf213	protein_coding	gap	0
chr10-41529455-41530443	2.82965e-102	-0.335574	0.029	0.133	5.27484e-97	Cd164	protein_coding	utr	0
chr19-37507903-37508395	3.4856e-102	-0.322311	0.015	0.101	6.49761e-97	Exoc6	protein_coding	exon	42022
chr2-152939680-152940740	7.24578e-102	-0.336349	0.044	0.161	1.35071e-96	Dusp15	protein_coding	utr	256
chr1-7099507-7100982	8.71472e-102	-0.319048	0.015	0.104	1.62454e-96	Pcmtd1	protein_coding	gap	0
chr8-61450363-61451583	1.49559e-101	-0.345018	0.039	0.151	2.78797e-96	Cbr4	protein_coding	exon	36150
chr19-60945714-60947199	1.59483e-101	0.259507	0.327	0.193	2.97297e-96	Grk5	protein_coding	gap	0
chr8-120435787-120437663	2.15827e-101	-0.308044	0.027	0.128	4.02329e-96	Gse1	protein_coding	gap	0
chr10-12958129-12958811	4.21061e-101	-0.323374	0.017	0.107	7.84913e-96	Stx11	protein_coding	gap	0
chr13-55003065-55003606	6.04519e-101	-0.337746	0.018	0.11	1.1269e-95	Unc5a	protein_coding	cds	0
chr11-59731945-59733033	6.98111e-101	-0.319912	0.019	0.111	1.30137e-95	1700007J10Rik	processed_transcript	gap	0
chr6-17837206-17838429	1.11195e-100	-0.324501	0.033	0.14	2.07282e-95	St7	protein_coding	gap	0
chr13-6633151-6634130	1.43732e-100	-0.341227	0.066	0.199	2.67935e-95	Pfkp	protein_coding	gap	0
chr8-35232973-35234709	1.84206e-100	0.30973	0.193	0.082	3.43384e-95	Ppp1r3b	protein_coding	exon	141031
chr2-90893978-90894625	2.99337e-100	-0.322098	0.015	0.1	5.58002e-95	Ndufs3	protein_coding	exon	8
chr9-85388359-85389845	5.0963e-100	-0.323639	0.048	0.167	9.50017e-95	Fam46a	protein_coding	exon	61010
chr14-54770144-54771363	2.0332e-99	-0.322489	0.081	0.222	3.79016e-94	Slc7a8	protein_coding	gap	0
chr9-121927959-121928967	2.43563e-99	-0.332394	0.045	0.163	4.54033e-94	1700048O20Rik	protein_coding	exon	9167
chr5-92347952-92349145	3.40777e-99	-0.341215	0.092	0.232	6.35252e-94	Cxcl10	protein_coding	cds	0
chr6-127445894-127448024	7.97694e-99	-0.326581	0.096	0.24	1.48701e-93	Parp11	protein_coding	utr	0
chr17-27591422-27593006	8.75621e-99	-0.33544	0.043	0.155	1.63227e-93	Nudt3	protein_coding	gap	0
chr9-114747724-114748671	1.2547e-98	-0.329235	0.052	0.172	2.33893e-93	Cmtm6	protein_coding	utr	0
chr3-121371016-121372164	2.91179e-98	-0.330976	0.062	0.189	5.42795e-93	Alg14	protein_coding	utr	9004
chr2-119242103-119243789	4.16171e-98	-0.340685	0.047	0.163	7.75796e-93	Spint1	protein_coding	gap	0
chr16-35918371-35919486	4.22819e-98	-0.331068	0.062	0.191	7.88189e-93	Dtx3l	protein_coding	utr	7024
chr5-125183321-125184031	1.27396e-97	0.281719	0.231	0.112	2.37483e-92	Ncor2	protein_coding	exon	4101
chr11-88949766-88950685	1.47629e-97	-0.32103	0.053	0.173	2.752e-92	Scpep1	protein_coding	gap	0
chr3-121490368-121491504	5.80113e-97	-0.31946	0.091	0.236	1.08141e-91	Slc44a3	protein_coding	gap	0
chr9-64914502-64915318	7.97658e-97	-0.323497	0.024	0.12	1.48694e-91	Dennd4a	protein_coding	gap	0
chr11-76735494-76736346	8.05584e-97	-0.330061	0.023	0.119	1.50171e-91	Gosr1	protein_coding	gap	0
chr15-4815901-4817452	1.19632e-96	-0.307454	0.097	0.241	2.23009e-91	C6	protein_coding	utr	444
chr19-34601253-34602416	2.6471e-96	-0.329433	0.047	0.162	4.93454e-91	Gm14446	protein_coding	cds	0
chr13-41127649-41128832	3.05702e-96	-0.323965	0.028	0.128	5.69868e-91	Sycp2l	protein_coding	gap	0
chr6-127239679-127240517	4.35495e-96	-0.33262	0.028	0.126	8.1182e-91	9330179D12Rik	lincRNA	exon	27267
chr19-29417446-29420799	5.07524e-96	-0.293034	0.139	0.296	9.4609e-91	Pdcd1lg2	protein_coding	gap	0
chr2-5392005-5393420	5.33248e-96	-0.334243	0.04	0.15	9.94043e-91	Camk1d	protein_coding	gap	0
chr1-181949754-181951575	6.33228e-96	-0.32444	0.027	0.123	1.18042e-90	Enah	protein_coding	gap	0
chr15-74918266-74918821	1.31669e-95	-0.317616	0.022	0.114	2.45448e-90	2010109I03Rik	protein_coding	exon	21244
chr5-103376170-103378222	1.335e-95	-0.331634	0.061	0.187	2.48862e-90	Ptpn13	protein_coding	exon	46969
chr15-4820977-4822578	3.32234e-95	-0.307171	0.03	0.13	6.19327e-90	C6	protein_coding	utr	5520
chr8-56284117-56285630	5.25212e-95	0.292514	0.11	0.027	9.79064e-90	Hpgd	protein_coding	exon	8921
chr18-74869391-74870318	6.51515e-95	-0.333066	0.028	0.127	1.21451e-89	Acaa2	protein_coding	utr	63183
chr3-142498765-142499363	7.652e-95	-0.32929	0.02	0.108	1.42643e-89	Gbp5	protein_coding	gap	0
chr2-11496239-11497147	1.13786e-94	-0.300687	0.052	0.17	2.12112e-89	Pfkfb3	protein_coding	gap	0
chr12-78921780-78922534	3.9737e-94	-0.320726	0.023	0.116	7.4075e-89	Plek2	protein_coding	exon	14815
chr14-31165643-31166684	5.49274e-94	0.261162	0.307	0.181	1.02392e-88	Stab1	protein_coding	gap	0
chr7-142373672-142375392	5.89878e-94	0.273718	0.116	0.033	1.09961e-88	Ifitm10	protein_coding	utr	0
chr4-10951985-10952878	1.5982e-93	-0.304771	0.018	0.106	2.97926e-88	Plekhf2	protein_coding	utr	35783
chr2-11636334-11637582	2.43731e-93	-0.313057	0.103	0.246	4.54347e-88	Il2ra	protein_coding	exon	5224
chr15-100060269-100061371	3.76595e-93	-0.322685	0.044	0.155	7.02022e-88	Dip2b	protein_coding	gap	0
chr11-100582623-100583388	6.16421e-93	-0.321162	0.032	0.134	1.14909e-87	Dnajc7	protein_coding	cds	0
chr4-6517326-6518115	6.67234e-93	-0.322178	0.028	0.126	1.24381e-87	Nsmaf	protein_coding	exon	63054
chr17-46162717-46163554	9.4769e-93	-0.320486	0.086	0.22	1.76662e-87	Gtpbp2	protein_coding	cds	0
chr7-106550257-106552329	1.37951e-92	-0.317104	0.105	0.25	2.57158e-87	Olfr693	protein_coding	cds	125204
chr9-7139738-7140828	1.82529e-92	-0.33682	0.024	0.116	3.40257e-87	Dync2h1	protein_coding	gap	0
chr3-115694890-115695958	2.54543e-92	0.287909	0.171	0.07	4.745e-87	S1pr1	protein_coding	utr	14474
chr4-144996764-144997659	3.69761e-92	0.287434	0.185	0.079	6.89282e-87	Vps13d	protein_coding	gap	0
chr15-97379154-97380273	3.99548e-92	-0.328077	0.036	0.137	7.44809e-87	Pced1b	protein_coding	gap	0
chr6-134219446-134220907	5.25433e-92	-0.303289	0.135	0.285	9.79475e-87	Etv6	protein_coding	gap	0
chr11-115104439-115105508	9.31911e-92	-0.323288	0.024	0.116	1.7372e-86	Rab37	protein_coding	gap	0
chr1-191180279-191180771	1.64309e-91	-0.314477	0.066	0.191	3.06292e-86	Atf3	protein_coding	gap	0
chr16-23998854-24000189	2.05462e-91	-0.321	0.028	0.121	3.83008e-86	Bcl6	protein_coding	exon	10001
chr6-72394012-72395183	4.82445e-91	-0.321386	0.03	0.126	8.9934e-86	Vamp8	protein_coding	exon	3308
chr11-119488607-119489664	1.21113e-90	-0.331399	0.023	0.113	2.2577e-85	Rnf213	protein_coding	utr	1188
chr17-42886930-42888313	3.13676e-90	-0.325234	0.059	0.178	5.84734e-85	Cd2ap	protein_coding	exon	10505
chr1-133129021-133130162	4.27535e-90	-0.316033	0.064	0.186	7.96981e-85	Ppp1r15b	protein_coding	exon	980
chr8-116314025-116315059	7.46139e-90	-0.322467	0.037	0.141	1.3909e-84	Dynlrb2	protein_coding	exon	189955
chr2-144299895-144301561	9.55445e-90	-0.290212	0.131	0.283	1.78107e-84	Ovol2	protein_coding	utr	3613
chr11-68744279-68745562	1.36346e-89	-0.310259	0.02	0.106	2.54167e-84	Myh10	protein_coding	cds	0
chr10-127590233-127591478	1.89674e-89	0.262046	0.31	0.187	3.53577e-84	Lrp1	protein_coding	cds	0
chr11-121082029-121083639	2.08069e-89	-0.300318	0.139	0.292	3.87868e-84	Sectm1a	protein_coding	exon	808
chr6-39680223-39681597	2.24526e-89	-0.320617	0.059	0.176	4.18546e-84	Braf	protein_coding	gap	0
chr5-36726073-36726803	2.45864e-89	-0.31762	0.05	0.164	4.58322e-84	Bloc1s4	protein_coding	utr	20570
chr15-9954307-9955672	4.22074e-89	-0.312274	0.052	0.167	7.86801e-84	Spef2	protein_coding	exon	205438
chr7-106809728-106811106	4.38381e-89	-0.30595	0.028	0.123	8.17199e-84	Olfr701	protein_coding	exon	3037
chr10-117081478-117082731	5.70266e-89	-0.315719	0.02	0.108	1.06305e-83	Frs2	protein_coding	gap	0
chr10-117829040-117830096	7.4715e-89	-0.318292	0.084	0.217	1.39279e-83	Rap1b	protein_coding	gap	0
chr3-142493472-142494367	1.31757e-88	-0.312013	0.075	0.203	2.45612e-83	Gbp5	protein_coding	exon	2566
chr6-134155943-134156738	1.49984e-88	-0.317975	0.036	0.138	2.79589e-83	Etv6	protein_coding	gap	0
chr10-94544906-94546119	2.04022e-88	-0.308313	0.112	0.253	3.80324e-83	Tmcc3	protein_coding	cds	0
chr11-48900571-48903089	2.0715e-88	-0.280119	0.188	0.35	3.86155e-83	Gm5431	protein_coding	utr	0
chr12-40017912-40018667	2.15288e-88	-0.3068	0.018	0.101	4.01325e-83	Arl4a	protein_coding	gap	0
chr10-13437950-13439897	8.57746e-88	-0.293995	0.047	0.158	1.59895e-82	Phactr2	protein_coding	gap	0
chr13-54215444-54216149	1.40379e-87	-0.304032	0.024	0.112	2.61685e-82	Hrh2	protein_coding	gap	0
chr16-50759501-50760542	2.54477e-87	-0.307924	0.05	0.161	4.74378e-82	1700116B05Rik	lincRNA	exon	22866
chr9-45178889-45179680	3.32018e-87	-0.314752	0.038	0.137	6.18925e-82	Tmprss4	protein_coding	cds	0
chr3-81112052-81113329	4.3138e-87	-0.307375	0.026	0.117	8.04148e-82	Pdgfc	protein_coding	gap	0
chr15-83560905-83561416	6.46514e-87	-0.307274	0.043	0.149	1.20519e-81	Tspo	protein_coding	exon	2156
chr16-4374326-4375471	7.70183e-87	0.274379	0.16	0.062	1.43572e-81	Adcy9	protein_coding	gap	0
chr1-128721663-128722917	7.94512e-87	0.259909	0.243	0.13	1.48107e-81	Gm26686	lincRNA	exon	47681
chrX-77798211-77798778	1.07252e-86	-0.305664	0.027	0.119	1.99932e-81	Prkx	protein_coding	exon	1932
chr14-14842573-14843526	1.84576e-86	-0.294671	0.035	0.136	3.44074e-81	Nek10	protein_coding	cds	0
chr16-10818487-10819268	3.68401e-86	-0.306932	0.029	0.123	6.86747e-81	Gm11172	protein_coding	cds	5492
chr6-126909898-126911303	3.98668e-86	-0.32404	0.043	0.148	7.43169e-81	Dyrk4	protein_coding	gap	0
chr6-90740264-90741246	6.26941e-86	0.251427	0.223	0.114	1.1687e-80	Iqsec1	protein_coding	gap	0
chr2-157137938-157139169	1.59927e-85	-0.305735	0.08	0.205	2.98124e-80	Samhd1	protein_coding	exon	2672
chr5-121399107-121400507	2.0585e-85	-0.304187	0.098	0.229	3.8373e-80	Naa25	protein_coding	gap	0
chr1-184026380-184027741	2.44622e-85	-0.301955	0.024	0.109	4.56006e-80	Dusp10	protein_coding	gap	0
chr1-37307587-37309067	3.0611e-85	-0.287888	0.092	0.224	5.70629e-80	Inpp4a	protein_coding	gap	0
chr17-71485078-71486925	3.42373e-85	-0.283794	0.166	0.323	6.38228e-80	Ndc80	protein_coding	utr	9174
chr2-125774706-125775437	3.48957e-85	-0.310491	0.035	0.135	6.50501e-80	Secisbp2l	protein_coding	gap	0
chr2-156538819-156539592	1.80553e-84	-0.313486	0.036	0.135	3.36575e-79	Epb4.1l1	protein_coding	gap	0
chr1-170845326-170846366	2.26236e-84	-0.306052	0.076	0.198	4.21734e-79	Atf6	protein_coding	gap	0
chr1-144214576-144215745	2.83229e-84	-0.314815	0.052	0.163	5.27975e-79	Rgs1	protein_coding	utr	26550
chr1-173450871-173452661	3.76228e-84	-0.288868	0.132	0.276	7.01338e-79	Aim2	protein_coding	gap	0
chr4-59439144-59440417	4.30839e-84	0.263805	0.223	0.113	8.03141e-79	Susd1	protein_coding	exon	510
chr1-171646302-171647649	4.54887e-84	-0.30061	0.055	0.165	8.47968e-79	Slamf7	protein_coding	gap	0
chr9-22961800-22963195	5.41411e-84	-0.307242	0.05	0.16	1.00926e-78	Bbs9	protein_coding	utr	73519
chr1-191848764-191850190	5.95262e-84	-0.302876	0.067	0.186	1.10965e-78	Nek2	protein_coding	utr	15713
chr18-69299127-69301066	6.75399e-84	-0.307911	0.048	0.158	1.25903e-78	Tcf4	protein_coding	exon	43079
chr15-74988220-74989775	7.94036e-84	-0.289561	0.144	0.296	1.48019e-78	Ly6i	protein_coding	exon	4789
chr5-105052753-105053961	1.16484e-83	-0.300807	0.02	0.102	2.17141e-78	Gbp8	protein_coding	gap	0
chr13-55024122-55024522	1.50429e-83	-0.302313	0.024	0.109	2.80419e-78	Hk3	protein_coding	exon	2736
chr13-115162546-115163362	1.88829e-83	-0.291515	0.021	0.105	3.52002e-78	Itga1	protein_coding	exon	60581
chr1-172586221-172587091	3.17609e-83	-0.293131	0.027	0.116	5.92065e-78	Slamf8	protein_coding	gap	0
chr4-59596322-59597069	3.29079e-83	-0.299901	0.024	0.113	6.13447e-78	Hsdl2	protein_coding	cds	0
chr7-127822285-127823190	4.26479e-83	-0.301104	0.035	0.13	7.95012e-78	Stx1b	protein_coding	gap	0
chr14-27375901-27376532	4.65265e-83	-0.296403	0.054	0.165	8.67314e-78	Arhgef3	protein_coding	gap	0
chr17-44192775-44193650	1.90635e-82	-0.302635	0.036	0.132	3.55369e-77	Clic5	protein_coding	gap	0
chr5-92331760-92333017	2.3316e-82	-0.304464	0.052	0.159	4.3464e-77	Art3	protein_coding	utr	0
chr5-140764544-140765863	3.31324e-82	0.251087	0.293	0.175	6.17631e-77	Gna12	protein_coding	gap	0
chr7-121516564-121517933	5.17671e-82	0.251891	0.255	0.142	9.65007e-77	Hs3st2	protein_coding	utr	14795
chr9-120000804-120002626	5.25778e-82	-0.289057	0.114	0.251	9.80118e-77	Cx3cr1	protein_coding	gap	0
chr10-26962241-26963780	5.68586e-82	-0.318112	0.03	0.123	1.05992e-76	Lama2	protein_coding	exon	16255
chr13-20107568-20108349	5.7374e-82	-0.30505	0.023	0.108	1.06953e-76	Elmo1	protein_coding	gap	0
chr17-84083213-84084327	7.2634e-82	-0.301458	0.038	0.138	1.35399e-76	Zfp36l2	protein_coding	utr	99603
chr11-31732351-31733414	8.37849e-82	-0.294122	0.087	0.213	1.56186e-76	D630024D03Rik	lincRNA	exon	56698
chr6-72988815-72990601	1.1582e-81	-0.293375	0.076	0.199	2.15904e-76	Dnah6	protein_coding	utr	27004
chr14-77080572-77081932	1.48555e-81	-0.290062	0.035	0.128	2.76927e-76	Ccdc122	protein_coding	gap	0
chr10-82794798-82797299	1.7337e-81	-0.293517	0.123	0.263	3.23184e-76	1700028I16Rik	lincRNA	exon	14823
chr1-184260333-184261523	2.01156e-81	-0.318194	0.022	0.103	3.74981e-76	RP23-172L16.3	lincRNA	exon	96805
chr13-5713895-5714641	2.65176e-81	-0.298911	0.059	0.172	4.94323e-76	1700016G22Rik	lincRNA	exon	140866
chr11-22871282-22873964	2.99125e-81	-0.275405	0.163	0.312	5.57608e-76	Gm28048	protein_coding	gap	0
chr5-102450373-102452054	3.05577e-81	-0.305283	0.026	0.113	5.69634e-76	Arhgap24	protein_coding	exon	29336
chr15-79891439-79893359	3.42115e-81	-0.265056	0.218	0.376	6.37748e-76	Apobec3	protein_coding	cds	0
chr4-135312612-135314737	3.85753e-81	-0.273524	0.173	0.322	7.19095e-76	Srrm1	protein_coding	utr	5746
chr15-36333581-36334993	4.09512e-81	0.254605	0.13	0.047	7.63383e-76	Rpl7a-ps3	protein_coding	exon	24624
chr6-122581980-122583779	5.18976e-81	0.275282	0.199	0.093	9.67439e-76	Apobec1	protein_coding	gap	0
chr12-32795431-32796684	6.45573e-81	-0.289889	0.106	0.242	1.20343e-75	Nampt	protein_coding	exon	23650
chr1-170896624-170898837	8.51962e-81	-0.293458	0.1	0.229	1.58817e-75	Fcrlb	protein_coding	cds	8435
chr2-117351939-117353075	8.63385e-81	-0.279808	0.022	0.103	1.60946e-75	Rasgrp1	protein_coding	exon	8937
chr1-173911877-173913822	9.54251e-81	-0.290264	0.126	0.27	1.77885e-75	Mnda	protein_coding	utr	0
chr6-128834164-128834797	1.53439e-80	-0.295417	0.049	0.156	2.86031e-75	Klrb1b	protein_coding	exon	7832
chr5-17853937-17855019	2.16462e-80	-0.274609	0.163	0.309	4.03513e-75	Cd36	protein_coding	gap	0
chr9-40563006-40564091	2.49665e-80	-0.319614	0.036	0.131	4.65409e-75	Gm17540	lincRNA	exon	29385
chr8-126881238-126882634	3.08342e-80	0.257203	0.172	0.077	5.7479e-75	Tomm20	protein_coding	utr	48029
chr16-97467852-97468733	3.44172e-80	-0.287107	0.026	0.113	6.41582e-75	Fam3b	protein_coding	exon	2316
chr17-25138485-25139260	5.14816e-80	-0.296897	0.047	0.152	9.59684e-75	Clcn7	protein_coding	gap	0
chr5-64325695-64327499	5.37146e-80	0.254943	0.145	0.058	1.00131e-74	Tbc1d1	protein_coding	gap	0
chr12-104224491-104225260	5.59407e-80	-0.286543	0.025	0.109	1.04281e-74	Serpina3f	protein_coding	utr	3361
chr15-102233598-102234460	6.84511e-80	-0.291945	0.025	0.108	1.27602e-74	Rarg	protein_coding	utr	477
chr3-61440590-61442580	8.08012e-80	0.259674	0.195	0.099	1.50624e-74	Rap2b	protein_coding	utr	72159
chr7-30264713-30265991	1.25148e-79	-0.292553	0.058	0.166	2.33292e-74	Wdr62	protein_coding	cds	0
chr4-58039377-58040457	1.81273e-79	-0.317419	0.049	0.154	3.37917e-74	Svep1	protein_coding	utr	1984
chr11-80184459-80185603	2.70286e-79	-0.306035	0.031	0.122	5.03847e-74	Rnf135	protein_coding	gap	0
chr18-39519165-39520238	3.11643e-79	-0.299517	0.065	0.18	5.80944e-74	Nr3c1	protein_coding	exon	27863
chr3-88720965-88721523	3.22398e-79	-0.303119	0.032	0.124	6.00991e-74	Rit1	protein_coding	gap	0
chr2-38291035-38291932	5.39806e-79	-0.287637	0.06	0.173	1.00627e-73	Dennd1a	protein_coding	exon	3644
chr6-86546846-86548414	5.61219e-79	-0.300808	0.074	0.19	1.04619e-73	1600020E01Rik	lincRNA	gap	0
chr7-125540229-125541297	1.15861e-78	-0.297064	0.048	0.153	2.15981e-73	Il4ra	protein_coding	exon	10984
chr12-52593950-52595063	1.61971e-78	-0.301658	0.037	0.132	3.01935e-73	1700031P21Rik	lincRNA	exon	4917
chr8-13503537-13504598	2.93152e-78	0.253154	0.261	0.146	5.46474e-73	Gas6	protein_coding	exon	9001
chr2-29670087-29671070	4.38093e-78	-0.293363	0.069	0.182	8.16663e-73	Rapgef1	protein_coding	gap	0
chr2-150566647-150567837	4.79575e-78	-0.297644	0.075	0.193	8.9399e-73	Cst7	protein_coding	exon	2577
chr1-171018529-171019930	8.06339e-78	-0.287043	0.136	0.276	1.50312e-72	Fcgr4	protein_coding	cds	0
chr11-54988577-54989338	1.0812e-77	-0.29	0.027	0.111	2.01549e-72	Anxa6	protein_coding	gap	0
chr11-34426595-34428020	1.62803e-77	-0.292483	0.052	0.156	3.03487e-72	Dock2	protein_coding	gap	0
chr12-26468820-26470329	1.63294e-77	-0.277905	0.134	0.273	3.04402e-72	Cmpk2	protein_coding	cds	0
chr11-121090778-121091395	1.93622e-77	-0.299805	0.038	0.132	3.60937e-72	Gm11791	lincRNA	exon	5245
chr7-123024685-123025853	4.0728e-77	-0.29258	0.037	0.129	7.59222e-72	Rbbp6	protein_coding	utr	22127
chr18-82468843-82470440	5.79393e-77	0.2502	0.215	0.11	1.08006e-71	Mbp	protein_coding	exon	4705
chr14-50357090-50358223	7.85236e-77	-0.290587	0.052	0.157	1.46378e-71	Tlr11	protein_coding	cds	0
chr4-119274072-119275809	1.11424e-76	-0.290562	0.027	0.11	2.07708e-71	Ybx1	protein_coding	utr	2171
chr9-83186794-83188140	1.18277e-76	-0.301023	0.023	0.106	2.20484e-71	Gm29054	processed_transcript	exon	39429
chr2-144173245-144174766	1.78277e-76	-0.304053	0.045	0.143	3.32332e-71	Gm5535	lincRNA	gap	0
chr19-41992227-41993090	2.19192e-76	-0.29271	0.03	0.119	4.08603e-71	Ubtd1	protein_coding	gap	0
chr7-101948512-101949361	2.32589e-76	-0.296847	0.038	0.131	4.33577e-71	Lrrc51	protein_coding	exon	14616
chr11-49084727-49085167	3.67465e-76	-0.295343	0.041	0.139	6.85003e-71	Olfr56	protein_coding	gap	0
chr5-92353035-92354171	5.889e-76	-0.283102	0.11	0.238	1.09779e-70	Art3	protein_coding	gap	0
chr14-33157935-33159070	8.71168e-76	-0.291341	0.029	0.116	1.62397e-70	Wdfy4	protein_coding	gap	0
chr10-17988252-17990211	1.40027e-75	-0.295207	0.037	0.131	2.61029e-70	Abracl	protein_coding	utr	21051
chr10-79823870-79825183	1.5291e-75	-0.286249	0.038	0.132	2.85044e-70	Misp	protein_coding	gap	0
chr17-29393639-29394689	1.93697e-75	-0.29774	0.057	0.164	3.61077e-70	Fgd2	protein_coding	utr	13978
chr4-9008959-9010336	3.02785e-75	-0.275002	0.114	0.247	5.64431e-70	Chd7	protein_coding	utr	141299
chr2-122406926-122409512	4.08224e-75	-0.283505	0.083	0.201	7.60982e-70	Slc28a2	protein_coding	exon	16964
chr2-104450555-104451140	6.87362e-75	-0.289809	0.022	0.102	1.28133e-69	Hipk3	protein_coding	gap	0
chr15-25883650-25884807	8.3789e-75	-0.286674	0.023	0.103	1.56193e-69	Fam134b	protein_coding	gap	0
chr17-80174744-80175594	9.62625e-75	-0.292318	0.033	0.12	1.79446e-69	Galm	protein_coding	gap	0
chr1-166729914-166731956	1.05496e-74	-0.290919	0.029	0.114	1.96657e-69	Fmo9	protein_coding	exon	48068
chr16-43654338-43655633	1.17826e-74	-0.297505	0.043	0.138	2.19643e-69	Tigit	protein_coding	gap	0
chr1-105921547-105922860	1.30354e-74	-0.293395	0.028	0.115	2.42997e-69	Gm7160	lincRNA	exon	56489
chr17-81579607-81581509	1.49198e-74	-0.282789	0.051	0.154	2.78124e-69	Slc8a1	protein_coding	gap	0
chr11-63897034-63899152	1.56275e-74	-0.273573	0.028	0.111	2.91317e-69	Hs3st3b1	protein_coding	gap	0
chr11-78886698-78887777	1.87058e-74	-0.286521	0.036	0.125	3.487e-69	Nos2	protein_coding	exon	33009
chr1-66278834-66280612	1.87233e-74	-0.289155	0.073	0.187	3.49026e-69	Map2	protein_coding	gap	0
chr18-12640398-12640883	4.7369e-74	-0.287715	0.032	0.118	8.83019e-69	Ttc39c	protein_coding	gap	0
chr16-5431195-5432173	1.44221e-73	-0.28454	0.073	0.187	2.68846e-68	n-R5s30	rRNA	exon	107037
chr12-119312496-119313753	1.73707e-73	-0.285459	0.033	0.122	3.23813e-68	Gm6768	protein_coding	utr	48223
chr4-32587624-32588716	1.8256e-73	-0.262651	0.028	0.111	3.40315e-68	Bach2	protein_coding	utr	1515
chr16-22143938-22145545	2.36183e-73	-0.277215	0.041	0.134	4.40276e-68	Igf2bp2	protein_coding	gap	0
chr19-32111459-32113360	3.08566e-73	-0.286308	0.099	0.224	5.75208e-68	Sgms1	protein_coding	utr	9366
chr14-62346667-62347732	3.67174e-73	-0.280889	0.067	0.176	6.84459e-68	Rnaseh2b	protein_coding	gap	0
chr19-34606639-34608540	5.49293e-73	-0.27885	0.113	0.244	1.02395e-67	I830012O16Rik	protein_coding	cds	0
chr5-21372006-21374002	8.77655e-73	-0.28375	0.111	0.233	1.63606e-67	Fgl2	protein_coding	cds	0
chr2-79180356-79181227	1.24835e-72	-0.292953	0.044	0.138	2.32709e-67	Itga4	protein_coding	exon	74198
chr3-32614881-32617261	1.66782e-72	-0.28694	0.067	0.176	3.10903e-67	Gnb4	protein_coding	utr	0
chr9-111056050-111058274	1.69943e-72	-0.277644	0.118	0.247	3.16796e-67	Ccrl2	protein_coding	cds	0
chr16-45032329-45033188	4.02131e-72	-0.281792	0.022	0.1	7.49624e-67	Cd200r3	protein_coding	utr	50948
chr6-47888217-47889371	9.55803e-72	-0.281377	0.085	0.202	1.78174e-66	Zfp282	protein_coding	gap	0
chr13-120298897-120301254	1.71656e-71	-0.258354	0.168	0.316	3.1999e-66	BC147527	protein_coding	exon	6891
chr3-101615548-101616252	3.87877e-71	-0.283681	0.025	0.104	7.23053e-66	Atp1a1	protein_coding	exon	10944
chr17-28769295-28770540	6.99619e-71	-0.282323	0.048	0.145	1.30418e-65	Mapk13	protein_coding	cds	0
chr16-10487641-10489966	1.64791e-70	-0.260412	0.107	0.234	3.07191e-65	Ciita	protein_coding	cds	0
chr1-38776953-38778205	1.65077e-70	-0.276829	0.066	0.17	3.07725e-65	Lonrf2	protein_coding	utr	15439
chr9-16166784-16168456	2.20123e-70	-0.287695	0.041	0.135	4.10337e-65	Fat3	protein_coding	gap	0
chr2-107176668-107178004	2.5122e-70	-0.293607	0.028	0.109	4.68307e-65	Kcna4	protein_coding	exon	112634
chr11-78125037-78126040	3.14352e-70	-0.281959	0.026	0.102	5.85992e-65	Fam222b	protein_coding	gap	0
chr2-25549229-25549853	3.53192e-70	-0.286331	0.053	0.151	6.58395e-65	Traf2	protein_coding	exon	2288
chr2-32449647-32450142	6.78858e-70	-0.284075	0.03	0.11	1.26548e-64	Slc25a25	protein_coding	gap	0
chr8-69984789-69985561	6.90797e-70	-0.28373	0.045	0.139	1.28774e-64	Gatad2a	protein_coding	gap	0
chr15-36780939-36782481	7.89163e-70	-0.282507	0.042	0.133	1.4711e-64	Ywhaz	protein_coding	gap	0
chr3-96882389-96884200	1.80072e-69	-0.283122	0.036	0.122	3.35678e-64	Gpr89	protein_coding	cds	0
chr7-4203079-4204446	2.06491e-69	-0.282089	0.029	0.107	3.84927e-64	Lilra5	protein_coding	exon	33307
chr2-79348552-79349673	4.07236e-69	-0.278722	0.033	0.12	7.59141e-64	Cerkl	protein_coding	gap	0
chr14-73178969-73179555	7.0697e-69	0.257185	0.14	0.059	1.31788e-63	Rcbtb2	protein_coding	gap	0
chr1-128548072-128549880	7.55572e-69	-0.284085	0.093	0.21	1.40848e-63	Cxcr4	protein_coding	utr	38318
chr19-34569663-34570645	7.8489e-69	-0.28686	0.056	0.155	1.46314e-63	Ifit2	protein_coding	cds	0
chr11-11553491-11554467	8.37035e-69	-0.279898	0.039	0.129	1.56034e-63	4930512M02Rik	protein_coding	utr	34755
chr9-21235132-21235807	9.42785e-69	-0.282749	0.057	0.159	1.75747e-63	Keap1	protein_coding	gap	0
chr6-67059690-67060381	9.67704e-69	-0.275199	0.029	0.109	1.80393e-63	E230016M11Rik	processed_transcript	gap	0
chr4-156200367-156201002	1.05403e-68	-0.28626	0.045	0.14	1.96484e-63	Isg15	protein_coding	cds	0
chr19-10943839-10944396	1.37651e-68	-0.294521	0.035	0.119	2.56599e-63	Ccdc86	protein_coding	gap	0
chr1-54448300-54449403	1.56601e-68	-0.27284	0.031	0.113	2.91924e-63	Gtf3c3	protein_coding	exon	9328
chr7-102204177-102204900	2.81433e-68	-0.278179	0.025	0.101	5.24628e-63	Nup98	protein_coding	gap	0
chr12-81750323-81751406	5.09585e-68	-0.280731	0.069	0.172	9.49933e-63	Map3k9	protein_coding	gap	0
chr3-52923357-52924474	9.02584e-68	-0.268323	0.031	0.111	1.68253e-62	RP24-297E7.1	lincRNA	gap	0
chr19-21817693-21818541	9.30463e-68	-0.282224	0.046	0.136	1.7345e-62	Tmem2	protein_coding	cds	0
chr11-119392742-119393570	1.59676e-67	-0.274867	0.1	0.22	2.97657e-62	Rnf213	protein_coding	cds	0
chr11-54625352-54627312	3.1101e-67	-0.281256	0.065	0.167	5.79763e-62	Rapgef6	protein_coding	cds	0
chr4-87682239-87683655	4.03768e-67	-0.271998	0.07	0.176	7.52677e-62	Mllt3	protein_coding	utr	86269
chr7-28422791-28423331	5.76318e-67	-0.28584	0.025	0.103	1.07433e-61	Pak4	protein_coding	gap	0
chr12-25338946-25340279	7.83842e-67	-0.274411	0.029	0.108	1.46118e-61	Id2	protein_coding	exon	242853
chr2-68795372-68797046	8.85942e-67	-0.272005	0.052	0.147	1.65151e-61	4932414N04Rik	protein_coding	utr	46904
chr7-82801370-82802931	9.16905e-67	-0.27251	0.074	0.183	1.70923e-61	Eftud1	protein_coding	utr	23517
chr5-144002271-144003419	9.95758e-67	-0.271179	0.076	0.183	1.85622e-61	Ccz1	protein_coding	gap	0
chr7-88127527-88129132	1.28608e-66	-0.269266	0.048	0.142	2.39742e-61	Grm5	protein_coding	gap	0
chr4-11453387-11455596	1.41241e-66	-0.266325	0.128	0.254	2.63292e-61	1110037F02Rik	protein_coding	exon	30361
chr9-108163012-108164197	1.57047e-66	-0.274373	0.038	0.123	2.92756e-61	Bsn	protein_coding	gap	0
chr8-33967092-33968792	2.23274e-66	-0.267806	0.063	0.168	4.16211e-61	Rbpms	protein_coding	exon	37228
chr18-35745198-35746173	3.77771e-66	-0.265244	0.086	0.201	7.04214e-61	Tmem173	protein_coding	exon	4643
chr13-52913667-52915847	5.87308e-66	-0.253337	0.138	0.268	1.09482e-60	Auh	protein_coding	gap	0
chr11-109364833-109365186	6.45757e-66	-0.279929	0.055	0.153	1.20377e-60	Gna13	protein_coding	gap	0
chr15-76251536-76252164	7.5113e-66	-0.278491	0.048	0.141	1.4002e-60	Grina	protein_coding	utr	1631
chr11-69259957-69261582	8.66112e-66	-0.265588	0.033	0.113	1.61455e-60	Gucy2e	protein_coding	exon	22920
chr3-137820297-137821617	1.2993e-65	-0.268249	0.07	0.175	2.42207e-60	H2afz	protein_coding	exon	42869
chr11-74992487-74995184	1.46551e-65	-0.275752	0.066	0.168	2.7319e-60	Smg6	protein_coding	cds	0
chr5-143038406-143039311	1.86345e-65	-0.277899	0.028	0.106	3.47372e-60	Rnf216	protein_coding	gap	0
chr7-74645328-74645997	2.39255e-65	-0.277634	0.037	0.124	4.46002e-60	Slco3a1	protein_coding	exon	90547
chr16-23492401-23493389	3.36095e-65	-0.28077	0.037	0.121	6.26525e-60	Masp1	protein_coding	gap	0
chr6-108901650-108902623	5.71795e-65	-0.267202	0.026	0.101	1.0659e-59	Edem1	protein_coding	utr	42293
chr18-67945088-67946418	8.98082e-65	-0.259494	0.028	0.106	1.67414e-59	Ldlrad4	protein_coding	gap	0
chr15-76242836-76243662	9.36615e-65	-0.263521	0.107	0.226	1.74597e-59	Parp10	protein_coding	cds	0
chr15-52565033-52565972	1.54242e-64	-0.262432	0.033	0.113	2.87526e-59	Gm10020	protein_coding	exon	86804
chr14-30405282-30406423	2.06677e-64	-0.269881	0.077	0.182	3.85272e-59	Cacna1d	protein_coding	gap	0
chr13-102687895-102688504	2.15513e-64	-0.271281	0.053	0.148	4.01745e-59	Cd180	protein_coding	exon	5053
chr17-29441520-29442405	3.12773e-64	-0.27501	0.058	0.156	5.8305e-59	Gm26885	lincRNA	exon	19490
chr16-17409041-17410586	3.68942e-64	-0.263424	0.079	0.186	6.87756e-59	Snap29	protein_coding	gap	0
chr16-76365397-76366212	3.71421e-64	-0.276451	0.06	0.156	6.92377e-59	Nrip1	protein_coding	gap	0
chr17-32411466-32412479	4.88098e-64	-0.273029	0.039	0.126	9.09878e-59	Pglyrp2	protein_coding	utr	620
chr9-45274091-45275721	5.10389e-64	-0.250738	0.158	0.286	9.51432e-59	Il10ra	protein_coding	exon	4941
chr9-89694399-89695613	6.29996e-64	-0.259064	0.04	0.125	1.17439e-58	Tmed3	protein_coding	utr	3591
chr11-100735355-100736612	7.62902e-64	-0.274222	0.088	0.198	1.42215e-58	Rab5c	protein_coding	gap	0
chr6-83321802-83322273	7.67811e-64	-0.25589	0.027	0.102	1.4313e-58	Mob1a	protein_coding	exon	3742
chr1-173877912-173880658	7.72761e-64	-0.262422	0.122	0.242	1.44053e-58	Mndal	protein_coding	utr	0
chr4-133182239-133183116	8.08908e-64	-0.276406	0.055	0.153	1.50791e-58	Wasf2	protein_coding	gap	0
chr9-46110209-46111522	1.57794e-63	-0.262259	0.091	0.202	2.94148e-58	Sik3	protein_coding	gap	0
chr1-171638554-171639103	1.79999e-63	-0.26567	0.039	0.125	3.35541e-58	Slamf7	protein_coding	cds	0
chr10-31556778-31557846	2.71278e-63	-0.265057	0.059	0.153	5.05697e-58	Rnf217	protein_coding	gap	0
chr7-74646766-74648090	3.17818e-63	-0.263116	0.036	0.119	5.92454e-58	Slco3a1	protein_coding	exon	91985
chr1-84240041-84240541	3.64163e-63	-0.268595	0.03	0.107	6.78847e-58	Pid1	protein_coding	gap	0
chr17-15813435-15814190	4.83633e-63	-0.272354	0.049	0.14	9.01555e-58	Rgmb	protein_coding	gap	0
chr14-74928548-74929523	4.95592e-63	-0.272886	0.044	0.128	9.23848e-58	Lrch1	protein_coding	gap	0
chr1-95322359-95323422	7.79343e-63	-0.276085	0.05	0.141	1.4528e-57	Fam174a	protein_coding	gap	0
chr4-141831866-141832587	3.00684e-62	-0.258721	0.028	0.104	5.60514e-57	Ctrc	protein_coding	gap	0
chr1-6405390-6406840	3.43492e-62	-0.264437	0.088	0.198	6.40314e-57	Fam150a	protein_coding	utr	10658
chr13-102681869-102683181	3.55405e-62	-0.2766	0.09	0.202	6.62521e-57	Cd180	protein_coding	exon	10376
chr14-77033086-77033702	3.9362e-62	-0.263769	0.056	0.149	7.33759e-57	Lacc1	protein_coding	cds	0
chr1-131357373-131358223	6.34413e-62	-0.271165	0.047	0.138	1.18263e-56	Srgap2	protein_coding	gap	0
chr5-76047611-76048940	6.82404e-62	-0.273345	0.065	0.164	1.27209e-56	Gm24738	rRNA	exon	41169
chr5-24877442-24878367	1.9969e-61	-0.263786	0.039	0.122	3.72249e-56	Prkag2	protein_coding	gap	0
chr2-38496988-38498240	2.06735e-61	-0.258943	0.036	0.115	3.85381e-56	Nek6	protein_coding	exon	13402
chr7-102016714-102017830	2.58504e-61	-0.268895	0.047	0.136	4.81885e-56	Il18bp	protein_coding	cds	0
chr2-118157514-118158773	2.99098e-61	-0.265563	0.05	0.141	5.57558e-56	Thbs1	protein_coding	utr	30380
chr19-31223031-31224462	3.08398e-61	-0.273004	0.032	0.109	5.74893e-56	Prkg1	protein_coding	gap	0
chr12-99633048-99634164	3.66836e-61	-0.255784	0.035	0.113	6.8383e-56	1700064M15Rik	lincRNA	exon	5073
chr7-99832796-99834477	5.9784e-61	-0.26772	0.05	0.141	1.11445e-55	Spcs2	protein_coding	utr	3091
chr6-50560525-50561350	8.21029e-61	-0.263539	0.031	0.107	1.53051e-55	Cycs	protein_coding	utr	1212
chr3-88253537-88254939	1.1788e-60	-0.258455	0.031	0.106	2.19744e-55	Rhbg	protein_coding	cds	0
chr8-82398282-82398887	1.1819e-60	-0.257378	0.041	0.126	2.20322e-55	Il15	protein_coding	gap	0
chr8-31917934-31919977	1.42255e-60	-0.261995	0.043	0.124	2.65181e-55	Nrg1	protein_coding	cds	0
chr13-10359198-10361256	1.56081e-60	-0.273859	0.07	0.169	2.90955e-55	Chrm3	protein_coding	utr	0
chr11-111196711-111197964	2.06516e-60	-0.272743	0.034	0.114	3.84973e-55	Kcnj2	protein_coding	utr	119889
chr4-63870186-63871314	2.27914e-60	-0.267805	0.027	0.102	4.24862e-55	Tnfsf8	protein_coding	exon	8838
chr5-121388888-121389963	2.38583e-60	-0.259981	0.074	0.174	4.4475e-55	Trafd1	protein_coding	exon	3255
chr18-77804369-77805825	2.8543e-60	-0.267014	0.07	0.17	5.32079e-55	Pstpip2	protein_coding	gap	0
chr4-12082961-12084232	4.27354e-60	-0.255991	0.036	0.118	7.96644e-55	Tmem67	protein_coding	gap	0
chr2-126514559-126515813	4.3721e-60	-0.26863	0.06	0.153	8.15016e-55	Gm26697	lincRNA	exon	5388
chr2-157094952-157095487	5.84791e-60	-0.262569	0.036	0.114	1.09013e-54	Tldc2	protein_coding	cds	0
chr11-86581255-86581766	6.95498e-60	-0.250029	0.116	0.236	1.2965e-54	Vmp1	protein_coding	utr	2098
chr4-137909011-137909841	1.03432e-59	-0.261939	0.042	0.125	1.9281e-54	Ece1	protein_coding	gap	0
chr5-147865845-147867020	1.66492e-59	-0.267122	0.032	0.107	3.10363e-54	Pomp	protein_coding	gap	0
chr11-58635435-58636911	1.69937e-59	-0.259496	0.048	0.136	3.16786e-54	Trim58	protein_coding	exon	3553
chr13-40943731-40944632	1.73288e-59	-0.254894	0.035	0.112	3.23032e-54	Gcnt2	protein_coding	gap	0
chr10-17683312-17684631	1.76138e-59	-0.266439	0.052	0.143	3.28344e-54	Cited2	protein_coding	exon	38596
chr5-21354500-21355264	1.94897e-59	-0.266704	0.031	0.108	3.63314e-54	Ccdc146	protein_coding	gap	0
chr3-121425918-121427483	2.04399e-59	-0.257288	0.077	0.179	3.81026e-54	Cnn3	protein_coding	cds	0
chr19-40683727-40684972	2.22164e-59	-0.256156	0.103	0.217	4.14143e-54	Entpd1	protein_coding	gap	0
chr2-122145709-122146154	2.29419e-59	-0.260748	0.033	0.11	4.27667e-54	Patl2	protein_coding	gap	0
chr2-59615811-59616846	2.43847e-59	-0.255057	0.033	0.109	4.54563e-54	Tanc1	protein_coding	gap	0
chr7-118487875-118488600	2.87522e-59	-0.259629	0.029	0.104	5.35979e-54	Itpripl2	protein_coding	utr	0
chr10-117719736-117720211	3.39291e-59	-0.257122	0.031	0.107	6.32483e-54	Mdm2	protein_coding	exon	8977
chr18-79255999-79258237	3.39741e-59	-0.250214	0.105	0.219	6.33321e-54	Setbp1	protein_coding	exon	146607
chr16-57215264-57216692	3.81513e-59	-0.250808	0.136	0.253	7.1119e-54	Tbc1d23	protein_coding	gap	0
chr4-136877552-136879213	5.53774e-59	-0.257055	0.096	0.205	1.03231e-53	C1qb	protein_coding	utr	915
chr7-47121662-47122572	8.28658e-59	-0.259775	0.054	0.144	1.54473e-53	Ptpn5	protein_coding	gap	0
chr10-50762532-50764173	1.19192e-58	-0.259691	0.048	0.135	2.22189e-53	Ascc3	protein_coding	gap	0
chr6-30274974-30276067	1.51193e-58	-0.255762	0.04	0.121	2.81843e-53	Ube2h	protein_coding	gap	0
chr4-63674187-63675661	1.6676e-58	-0.255256	0.027	0.1	3.10862e-53	Gm11214	protein_coding	exon	10807
chr14-75515507-75516768	1.87021e-58	-0.256244	0.03	0.103	3.48631e-53	Siah3	protein_coding	gap	0
chr13-32907718-32908590	2.69415e-58	-0.257379	0.03	0.105	5.02225e-53	Serpinb1c	protein_coding	exon	9556
chr13-41372575-41373313	4.05867e-58	-0.250143	0.04	0.119	7.56589e-53	Nedd9	protein_coding	gap	0
chr2-32553413-32554407	4.07322e-58	-0.261809	0.031	0.105	7.59301e-53	Fam102a	protein_coding	gap	0
chr15-74954278-74955948	4.46363e-58	-0.254099	0.111	0.223	8.32079e-53	Ly6e	protein_coding	utr	0
chr15-3982296-3983159	9.45179e-58	-0.255153	0.055	0.144	1.76194e-52	AW549877	protein_coding	utr	0
chr12-35035897-35036566	1.21257e-57	-0.267936	0.034	0.109	2.26038e-52	Snx13	protein_coding	exon	10622
chr11-69265840-69267600	2.85304e-57	-0.257224	0.053	0.139	5.31843e-52	Gucy2e	protein_coding	exon	28803
chr11-119986560-119987369	2.97133e-57	-0.25238	0.032	0.108	5.53895e-52	Baiap2	protein_coding	gap	0
chr19-37553400-37554247	3.89487e-57	-0.261119	0.057	0.145	7.26054e-52	Exoc6	protein_coding	gap	0
chr8-127978985-127979741	4.63393e-57	-0.260706	0.036	0.112	8.63825e-52	Pard3	protein_coding	utr	366698
chr3-103771692-103773889	4.96365e-57	-0.259059	0.07	0.168	9.25289e-52	Hipk1	protein_coding	gap	0
chr14-47920329-47921345	5.06538e-57	-0.262452	0.03	0.102	9.44253e-52	Ktn1	protein_coding	utr	183764
chr11-58198667-58200640	5.95274e-57	-0.253348	0.093	0.198	1.10967e-51	Igtp	protein_coding	utr	0
chr11-98746750-98747791	2.28722e-56	-0.251821	0.046	0.13	4.26368e-51	Thra	protein_coding	gap	0
chr2-128419958-128421054	6.42519e-56	-0.252695	0.039	0.119	1.19774e-50	Gm14005	processed_transcript	gap	0
chr13-6059608-6061526	7.63256e-56	-0.256961	0.042	0.12	1.42281e-50	Klf6	protein_coding	utr	189214
chr15-74960097-74961304	8.65217e-56	-0.252153	0.083	0.187	1.61288e-50	Ly6e	protein_coding	utr	191
chr3-59130237-59130900	9.54997e-56	-0.251985	0.075	0.173	1.78024e-50	P2ry14	protein_coding	utr	0
chr2-24384511-24385840	1.01519e-55	-0.258375	0.062	0.151	1.89245e-50	Psd4	protein_coding	utr	0
chr1-176823713-176824357	1.52694e-55	-0.252988	0.095	0.202	2.84642e-50	Sdccag8	protein_coding	gap	0
chr5-99339249-99340171	1.7072e-55	-0.262245	0.052	0.134	3.18245e-50	A930011G23Rik	protein_coding	gap	0
chr5-114922885-114923486	1.76936e-55	-0.266171	0.034	0.108	3.29831e-50	Oasl1	protein_coding	cds	0
chr5-43798997-43800021	1.80817e-55	-0.255501	0.066	0.161	3.37066e-50	Fbxl5	protein_coding	gap	0
chr6-91705257-91706440	1.97519e-55	-0.254014	0.068	0.163	3.682e-50	Slc6a6	protein_coding	gap	0
chr4-129364770-129366048	4.55023e-55	-0.252682	0.061	0.151	8.48222e-50	Zbtb8a	protein_coding	gap	0
chr12-26438804-26440006	5.4872e-55	-0.251613	0.041	0.12	1.02289e-49	Rsad2	protein_coding	utr	2746
chr14-67358270-67359529	9.26667e-55	-0.255445	0.034	0.106	1.72743e-49	4930438E09Rik	processed_transcript	gap	0
chr8-36172320-36173734	1.91066e-54	-0.254981	0.061	0.15	3.56173e-49	D8Ertd82e	protein_coding	utr	24532
chr5-3968113-3969487	2.0233e-54	-0.256258	0.048	0.132	3.77169e-49	Akap9	protein_coding	cds	0
chr10-37112115-37113385	4.89594e-54	-0.253314	0.051	0.136	9.12668e-49	Marcks	protein_coding	utr	19989
chr5-114896395-114898265	6.4754e-54	-0.254165	0.102	0.205	1.2071e-48	Oasl2	protein_coding	cds	0
chr3-98004816-98005885	9.4349e-54	-0.254696	0.067	0.158	1.75879e-48	Notch2	protein_coding	exon	7652
chr19-55791816-55793326	1.04184e-53	-0.253879	0.049	0.132	1.94213e-48	Tcf7l2	protein_coding	gap	0
chr12-32764359-32766213	1.10196e-53	-0.256681	0.036	0.111	2.0542e-48	Nampt	protein_coding	exon	54121
chr3-135719339-135720538	1.26854e-53	-0.250132	0.035	0.109	2.36473e-48	Gm9799	protein_coding	exon	6799
chr3-35763773-35765236	2.04943e-53	-0.252022	0.046	0.125	3.82041e-48	Atp11b	protein_coding	gap	0
chr19-34474257-34475929	2.27441e-53	-0.258877	0.079	0.176	4.2398e-48	Ch25h	protein_coding	cds	0
chr1-173941579-173942913	2.56247e-53	-0.250199	0.062	0.156	4.77678e-48	Ifi203	protein_coding	utr	0
chr14-30189968-30190910	6.68983e-53	-0.252683	0.076	0.172	1.24707e-47	Cacna1d	protein_coding	gap	0
chr8-115419728-115421020	1.3176e-52	-0.252081	0.063	0.152	2.45618e-47	Wwox	protein_coding	utr	67019
chr2-46533079-46534747	5.44267e-51	-0.250579	0.055	0.14	1.01458e-45	Gm13470	lincRNA	exon	90368
